# Supplementary material for: Six new species of Acomoptera from North America (Diptera, Mycetophilidae)
Source: Zookeys. 2011 Oct 14;(137):41–76. doi: 10.3897/zookeys.137.1764 (PMC3260888; doi:10.3897/zookeys.137.1764)
Supplement: XML Treatment for Acomoptera [file zookeys.137.1764-treatment1.xml]

<!DOCTYPE tp:taxon-treatment
  PUBLIC "-//TaxonX//DTD Taxonomic Treatment Publishing DTD v0 20100105//EN" "tax-treatment-NSO.dtd">
<tp:taxon-treatment xmlns:tp="http://www.plazi.org/taxpub"><tp:treatment-meta><mixed-citation publication-type="journal"><person-group><name><surname>Kerr</surname><given-names>Peter H.</given-names></name></person-group><article-title>Six new species of <italic>Acomoptera</italic> from North America (Diptera, Mycetophilidae)</article-title><source>Zookeys</source><day>14</day><month>10</month><year>2011</year><volume>2011</volume><issue>137</issue><fpage>41</fpage><lpage>76</lpage><pub-id pub-id-type="doi">10.3897/zookeys.137.1764</pub-id></mixed-citation></tp:treatment-meta><tp:nomenclature><tp:taxon-name>
                        <tp:taxon-name-part taxon-name-part-type="genus">Acomoptera</tp:taxon-name-part>
                    <object-id xmlns:xlink="http://www.w3.org/1999/xlink" xlink:type="simple">http://species-id.net/wiki/Acomoptera</object-id>
                    </tp:taxon-name><tp:taxon-authority>Vockeroth</tp:taxon-authority><tp:nomenclature-citation-list><tp:nomenclature-citation><tp:taxon-name>Acomoptera</tp:taxon-name><comment> Vockeroth, 1980: 534</comment></tp:nomenclature-citation></tp:nomenclature-citation-list></tp:nomenclature><tp:treatment-sec sec-type="Type species"><title>Type species.</title><p> <italic><tp:taxon-name>Eudicrana plexipus</tp:taxon-name></italic> Garrett, 1925: 4, by subsequent designation.</p></tp:treatment-sec><tp:treatment-sec sec-type="Diagnosis"><title>Diagnosis.</title><p>This genus may be distinguished from most mycetophilid genera by the following combination of wing characters: Sc ending in C, sc-r present near middle <!--PageBreak-->of Sc, and R4 present and displaced from Rs by more than 2.5× its own length. <italic><tp:taxon-name>Acomoptera</tp:taxon-name></italic> may be distinguished from <italic><tp:taxon-name>Paratinia</tp:taxon-name></italic> by having wing membrane bare and from <italic><tp:taxon-name>Drepanocercus</tp:taxon-name></italic> by having the cubital fork near the level or distad of sc-r. <italic><tp:taxon-name>Acomoptera</tp:taxon-name></italic> is distinguished from <italic><tp:taxon-name>Phoenikiella</tp:taxon-name></italic> Chandler by having a setose Sc, with sc-r positioned near the middle of this vein.</p></tp:treatment-sec><tp:treatment-sec sec-type="Description"><title>Description.</title><p> Body length 4.5 to 7.1 mm. Ocelli three, subequal or median ocellus reduced, lateral ocellus separated from eye margin by approximately its own diameter or clearly less. Eye with a broad distinct emargination above antennal base, with microsetae usually scattered and short, but sometimes more numerous and longer. Frons bare between ocelli and antennal bases. Frontal tubercle present. Antenna two to four times as long as thorax, 2/3rds to approximately same length as abdomen; antennal bases nearly touching, separated only by narrow tip of frontal tubercle; all flagellomeres densely setulose, elongate, flagellomere length decreases gradually toward tip. Palpus with five palpomeres; palpomere 1 short, as wide as long, remaining palpomeres longer than wide (except sometimes palpomere 2 as wide as long); palpomere 2 clearly shorter than or subequal to palpomere 3; palpomere 4 three to six times longer than wide; palpomere 5 thinner than others, six to eleven times longer than wide, usually subequal to combined length of palpomeres 3 and 4. Scutum with short appressed acrostichal and dorsocentral setae and longer and more erect sublateral setae, the intervening areas bare. Scutellum with three or four irregular rows of short to long setae, sometimes bare medially. Paratergite present; antepronotum with setae on posterior half, proepisternum bare; mesopleuron, metapleuron, and prosternum bare; metanotum with one to three erect setae laterad of base of halter; mediotergite and laterotergite bare; phragma not well developed. Wing unmarked, with dense microtrichia, without macrotrichia. Costal vein extends beyond R<sub>5</sub>, between approx. 0.25× and 0.33× distance between R<sub>5</sub> and M<sub>1</sub>; sc-r crossvein present, slightly distad of middle of Sc, proximal of Rs; R4 present (when missing, teratogenic), located approx. 3× its own length from Rs, forming an elongate radial cell; medial fork approx. 3× longer than stem; cubital fork arises near level or distad of sc-r and proximad of medial fork, cubital stem shorter than CuA<sub>1</sub> and approx. equal in length to or longer than CuA<sub>2</sub>; all cross veins bare on upper surface, all longitudinal veins setose on upper surface, except CuP and the first two sections of M bare (as an exception, <italic><tp:taxon-name>Acomoptera crispa</tp:taxon-name></italic> sp. n. may have a few setae on M<sub>1+2</sub>); wing veins R<sub>1</sub>, R<sub>5</sub>, M<sub>1</sub>, and sometimes M<sub>2</sub> with at least some setae on lower surface. Hind coxa with a single vertical row of setae on at least proximal half (sometimes weak). Tibial bristles short but distinct, the longest between half and full tibial diameter in length. Anteroapical depressed area of fore tibia ovate and well developed. Tibial spur pairs of equal length, hind tibial spurs usually longer than mid tibial spurs, but sometimes mid and hind spurs subequal in length. Tarsal claws each with one or two small ventral teeth. Empodia small. Sternite 1 bare. Sternites 2 to 7 each with a pair of broad, poorly defined, submedian to sub lateral fold-lines. Terminalia not rotated. Epandrium (tergite 9) between three times as wide as long to slightly wider than long. Hypandrium (sternite 9) fused with gonocoxites, the synsclerite with or without a narrow transverse membranous area across ventral surface, with or without a ventral preapical hook-like<!--PageBreak--> process directed posteriorly. Gonostylus variously formed, often divided into two or three lobes. Posterodorsal process attached to the median dorsal angles of the gonocoxites variously shaped, sometimes arising as a distinctive bilobed wing-like structure whose posterior margins are darkened and toothed. Cerci broad, flat, broadly rounded apically, with fine setae. Hypoproct broad, semicircular, weakened anteromedially.</p><p>Female sternite 8 deeply emarginate posteriorly, the rest of the median area membranous or lightly sclerotized. Sternite 9 with two weakly sclerotized anterolateral areas and two slender, more heavily sclerotized submedian processes projecting posteriorly. Tergite 10 short, setose, fused on either side with sternite 10. Sternite 10 well developed, membranous medially, tapering on posterior half, posterior margin extending to apex of first segment of cercus. Cercus 2-segmented, first segment almost twice as long as wide, second segment oval.</p></tp:treatment-sec><tp:treatment-sec sec-type="Key to the Acomoptera of the world (males)"><title>Key to the <tp:taxon-name>Acomoptera</tp:taxon-name> of the world (males)</title><table-wrap content-type="key" position="anchor" orientation="portrait"><table><tbody><tr><td rowspan="1" colspan="1">1</td><td rowspan="1" colspan="1">Hook-like or fork-like hypandrial lobe present (<xref ref-type="fig" rid="F5">Figs 5B, 5E</xref>, <xref ref-type="fig" rid="F17">17B, 17E</xref>, <xref ref-type="fig" rid="F23">23B, 23E</xref>)</td><td rowspan="1" colspan="1">2</td></tr><tr><td rowspan="1" colspan="1">–</td><td rowspan="1" colspan="1">Hypandrial lobe absent</td><td rowspan="1" colspan="1">4</td></tr><tr><td rowspan="1" colspan="1">2</td><td rowspan="1" colspan="1">Hypandrial lobe fork-like (<xref ref-type="fig" rid="F16">Figs 16D</xref>, <xref ref-type="fig" rid="F17">17A–C</xref>)</td><td rowspan="1" colspan="1"><italic><tp:taxon-name>Acomoptera forculata</tp:taxon-name></italic> sp. n.</td></tr><tr><td rowspan="1" colspan="1">–</td><td rowspan="1" colspan="1">Hypandrial lobe hook-like (<xref ref-type="fig" rid="F5">Figs 5B</xref>, <xref ref-type="fig" rid="F23">23B</xref>)</td><td rowspan="1" colspan="1">3</td></tr><tr><td rowspan="1" colspan="1">3</td><td rowspan="1" colspan="1">Hypandrial lobe long, subtending the gonostyli in part (<xref ref-type="fig" rid="F5">Fig. 5E</xref>); gonostylus with club-like, ventral process that extends well beyond rest of gonostyus posteriorly (<xref ref-type="fig" rid="F4">Figs 4A–C</xref>, <xref ref-type="fig" rid="F5">5A–B, 5E</xref>); Europe</td><td rowspan="1" colspan="1"><italic><tp:taxon-name>Acomoptera difficilis</tp:taxon-name></italic> Dziedzicki</td></tr><tr><td rowspan="1" colspan="1">–</td><td rowspan="1" colspan="1">Hypandrial lobe short, not reaching beyond posterior margin of gonocoxites (<xref ref-type="fig" rid="F22">Figs 22B</xref>, <xref ref-type="fig" rid="F23">23B, 23E</xref>); gonostylus without large, posteriorly-directed club-like process; North America</td><td rowspan="1" colspan="1"><italic><tp:taxon-name>Acomoptera plexipus</tp:taxon-name></italic> Garrett</td></tr><tr><td rowspan="1" colspan="1">4</td><td rowspan="1" colspan="1">Gonostylus with three apical lobes of similar size and shape</td><td rowspan="1" colspan="1"><italic><tp:taxon-name>Acomoptera sinica</tp:taxon-name></italic>Wu &amp; Yang</td></tr><tr><td rowspan="1" colspan="1">–</td><td rowspan="1" colspan="1">Gonostylus variously shaped, without three subequal lobes</td><td rowspan="1" colspan="1">5</td></tr><tr><td rowspan="1" colspan="1">5</td><td rowspan="1" colspan="1">Gonocoxites with well-developed, paired structure (‘gonocoxal comb') dorsomedially (<xref ref-type="fig" rid="F2">Figs 2A</xref>, <xref ref-type="fig" rid="F13">13A</xref>, <xref ref-type="fig" rid="F19">19A</xref>, <xref ref-type="fig" rid="F25">25A</xref>)</td><td rowspan="1" colspan="1">6</td></tr><tr><td rowspan="1" colspan="1">–</td><td rowspan="1" colspan="1">Gonocoxites without such well-developed dorsomedial structure (e.g., <xref ref-type="fig" rid="F11">Fig. 11A</xref>)</td><td rowspan="1" colspan="1">9</td></tr><tr><td rowspan="1" colspan="1">6</td><td rowspan="1" colspan="1">Posterior face of gonostyli with prominent cluster of curved setae dorsally (<xref ref-type="fig" rid="F3">Figs 3A–B, 3D–E</xref>, <xref ref-type="fig" rid="F26">26A–B, 26D–E</xref>)</td><td rowspan="1" colspan="1">7</td></tr><tr><td rowspan="1" colspan="1">–</td><td rowspan="1" colspan="1">Posterior face of gonostyli without such curved setae (<xref ref-type="fig" rid="F14">Figs 14A–B, 14D–E</xref>, <xref ref-type="fig" rid="F20">20A–B, 20D–E</xref>)</td><td rowspan="1" colspan="1">8</td></tr><tr><td rowspan="1" colspan="1">7</td><td rowspan="1" colspan="1">Gonocoxites with transverse, denticulate ridge of cuticle ventrally (<xref ref-type="fig" rid="F26">Fig. 26B</xref>) ; outermost dorsal margin of gonostylus swept forward (<xref ref-type="fig" rid="F26">Fig. 26D–E</xref>); ventromedial process of gonostylus usually unforked (<xref ref-type="fig" rid="F26">Fig. 26E</xref>)</td><td rowspan="1" colspan="1"><italic><tp:taxon-name>Acomoptera vockerothi</tp:taxon-name></italic> sp. n.</td></tr><tr><td rowspan="1" colspan="1">–</td><td rowspan="1" colspan="1">Gonocoxites smooth ventrally, without transverse, denticulate ridge (<xref ref-type="fig" rid="F3">Fig. 3B</xref>) ; uppermost lateral margin of gonostylus swept forward (<xref ref-type="fig" rid="F3">Fig. 3D–E</xref>); ventromedial process usually forked (<xref ref-type="fig" rid="F3">Fig. 3E</xref>)</td><td rowspan="1" colspan="1"><italic><tp:taxon-name>Acomoptera crispa</tp:taxon-name></italic> sp. n.</td></tr><tr><td rowspan="1" colspan="1"><!--PageBreak-->8</td><td rowspan="1" colspan="1">Inner face of gonostylus toothed dorsally (<xref ref-type="fig" rid="F20">Fig. 20A</xref>)</td><td rowspan="1" colspan="1"><italic><tp:taxon-name>Acomoptera nelsoni</tp:taxon-name></italic> sp. n.</td></tr><tr><td rowspan="1" colspan="1">–</td><td rowspan="1" colspan="1">Inner face of gonostylus smooth dorsally (<xref ref-type="fig" rid="F14">Fig. 14A</xref>)</td><td rowspan="1" colspan="1"><italic><tp:taxon-name>Acomoptera echinosa</tp:taxon-name></italic> sp. n.</td></tr><tr><td rowspan="1" colspan="1">9</td><td rowspan="1" colspan="1">Fork of cubital wing vein distad of base of r-m (<xref ref-type="fig" rid="F8">Fig. 8</xref>); hypandrium entire (<xref ref-type="fig" rid="F11">Fig. 11B</xref>)</td><td rowspan="1" colspan="1"><italic><tp:taxon-name>Acomoptera digitata</tp:taxon-name></italic> sp. n.</td></tr><tr><td rowspan="1" colspan="1">–</td><td rowspan="1" colspan="1">Cubital fork proximal to r-m (<xref ref-type="bibr" rid="B12">Ševčík 2004</xref>: fig. 1, Søli, 1993: fig. 1); hypandrium with unsclerotized area near posterior margin (Søli, 1993: fig. 2B)</td><td rowspan="1" colspan="1"><italic><tp:taxon-name>Acomoptera spinistyla</tp:taxon-name></italic> (Søli), comb. n.</td></tr></tbody></table></table-wrap></tp:treatment-sec><tp:treatment-sec><!--Section generated to contain objects referenced in tp:taxon-treatment.--><fig id="F5" position="float" orientation="portrait"><label>Figure 5.</label><caption><p> <italic><tp:taxon-name>Acomoptera difficilis</tp:taxon-name></italic>, male genitalia, illustrated: <bold>A</bold> gonopods, dorsal view [<ext-link xmlns:xlink="http://www.w3.org/1999/xlink" ext-link-type="uri" xlink:href="http://www.morphbank.net/?id=691261" xlink:type="simple">691261</ext-link>] <bold>B</bold> gonopods, ventral view [<ext-link xmlns:xlink="http://www.w3.org/1999/xlink" ext-link-type="uri" xlink:href="http://www.morphbank.net/?id=691262" xlink:type="simple">691262</ext-link>] <bold>C</bold> gonocoxites, with gonostyli removed, posterior view [<ext-link xmlns:xlink="http://www.w3.org/1999/xlink" ext-link-type="uri" xlink:href="http://www.morphbank.net/?id=691264" xlink:type="simple">691264</ext-link>] <bold>D</bold> gonostyli, posterior view [<ext-link xmlns:xlink="http://www.w3.org/1999/xlink" ext-link-type="uri" xlink:href="http://www.morphbank.net/?id=691265" xlink:type="simple">691265</ext-link>] <bold>E</bold> gonopods, lateral view [<ext-link xmlns:xlink="http://www.w3.org/1999/xlink" ext-link-type="uri" xlink:href="http://www.morphbank.net/?id=691263" xlink:type="simple">691263</ext-link>] <bold>F</bold> epandrium, dorsal view [<ext-link xmlns:xlink="http://www.w3.org/1999/xlink" ext-link-type="uri" xlink:href="http://www.morphbank.net/?id=691263" xlink:type="simple">691263</ext-link>]. Scale line = 0.1 mm. Abbreviations: <bold>gonst</bold> gonostylus <bold>hyp lobe</bold> hypandrial lobe.</p></caption><graphic xmlns:xlink="http://www.w3.org/1999/xlink" xlink:href="ZooKeys-137-041-g005.jpg" position="float" orientation="portrait" xlink:type="simple"/></fig><fig id="F17" position="float" orientation="portrait"><label>Figure 17.</label><caption><p> <italic><tp:taxon-name>Acomoptera forculata</tp:taxon-name></italic> sp. n., male genitalia, illustrated: <bold>A</bold> gonopods, dorsal view [<ext-link xmlns:xlink="http://www.w3.org/1999/xlink" ext-link-type="uri" xlink:href="http://www.morphbank.net/?id=691294" xlink:type="simple">691294</ext-link>]  <bold>B</bold> gonopods, ventral view [<ext-link xmlns:xlink="http://www.w3.org/1999/xlink" ext-link-type="uri" xlink:href="http://www.morphbank.net/?id=691295" xlink:type="simple">691295</ext-link>] <bold>C</bold> gonocoxites, with gonostyli removed, posterior view [<ext-link xmlns:xlink="http://www.w3.org/1999/xlink" ext-link-type="uri" xlink:href="http://www.morphbank.net/?id=691297" xlink:type="simple">691297</ext-link>] <bold>D</bold> gonostyli, posterior view [<ext-link xmlns:xlink="http://www.w3.org/1999/xlink" ext-link-type="uri" xlink:href="http://www.morphbank.net/?id=691298" xlink:type="simple">691298</ext-link>] <bold>E</bold> gonopods, lateral view [<ext-link xmlns:xlink="http://www.w3.org/1999/xlink" ext-link-type="uri" xlink:href="http://www.morphbank.net/?id=691296" xlink:type="simple">691296</ext-link>] <bold>F</bold> epandrium, dorsal view [<ext-link xmlns:xlink="http://www.w3.org/1999/xlink" ext-link-type="uri" xlink:href="http://www.morphbank.net/?id=691293" xlink:type="simple">691293</ext-link>]. Scale line = 0.1 mm.</p></caption><graphic xmlns:xlink="http://www.w3.org/1999/xlink" xlink:href="ZooKeys-137-041-g017.jpg" position="float" orientation="portrait" xlink:type="simple"/></fig><fig id="F23" position="float" orientation="portrait"><label>Figure 23.</label><caption><p> <italic><tp:taxon-name>Acomoptera plexipus</tp:taxon-name></italic>, male genitalia, illustrated: <bold>A</bold> gonopods, dorsal view [<ext-link xmlns:xlink="http://www.w3.org/1999/xlink" ext-link-type="uri" xlink:href="http://www.morphbank.net/?id=691317" xlink:type="simple">691317</ext-link>] <bold>B</bold> gonopods, ventral view [<ext-link xmlns:xlink="http://www.w3.org/1999/xlink" ext-link-type="uri" xlink:href="http://www.morphbank.net/?id=691318" xlink:type="simple">691318</ext-link>] <bold>C</bold> gonocoxites, with gonostyli removed, posterior view [<ext-link xmlns:xlink="http://www.w3.org/1999/xlink" ext-link-type="uri" xlink:href="http://www.morphbank.net/?id=691320" xlink:type="simple">691320</ext-link>] <bold>D</bold> gonostyli, posterior view [<ext-link xmlns:xlink="http://www.w3.org/1999/xlink" ext-link-type="uri" xlink:href="http://www.morphbank.net/?id=691321" xlink:type="simple">691321</ext-link>] <bold>E</bold> gonopods, lateral view [<ext-link xmlns:xlink="http://www.w3.org/1999/xlink" ext-link-type="uri" xlink:href="http://www.morphbank.net/?id=691319" xlink:type="simple">691319</ext-link>] <bold>F</bold> epandrium, dorsal view [<ext-link xmlns:xlink="http://www.w3.org/1999/xlink" ext-link-type="uri" xlink:href="http://www.morphbank.net/?id=691316" xlink:type="simple">691316</ext-link>]. Scale line = 0.1 mm.</p></caption><graphic xmlns:xlink="http://www.w3.org/1999/xlink" xlink:href="ZooKeys-137-041-g023.jpg" position="float" orientation="portrait" xlink:type="simple"/></fig><fig id="F16" position="float" orientation="portrait"><label>Figure 16.</label><caption><p> <italic><tp:taxon-name>Acomoptera forculata</tp:taxon-name></italic> sp. n., male genitalia, images: <bold>A</bold> dorsal view [<ext-link xmlns:xlink="http://www.w3.org/1999/xlink" ext-link-type="uri" xlink:href="http://www.morphbank.net/?id=691288" xlink:type="simple">691288</ext-link>] <bold>B</bold> ventral view [<ext-link xmlns:xlink="http://www.w3.org/1999/xlink" ext-link-type="uri" xlink:href="http://www.morphbank.net/?id=691289" xlink:type="simple">691289</ext-link>]  <bold>C</bold> lateral view [<ext-link xmlns:xlink="http://www.w3.org/1999/xlink" ext-link-type="uri" xlink:href="http://www.morphbank.net/?id=691290" xlink:type="simple">691290</ext-link>] <bold>D</bold> posterior view [<ext-link xmlns:xlink="http://www.w3.org/1999/xlink" ext-link-type="uri" xlink:href="http://www.morphbank.net/?id=691291" xlink:type="simple">691291</ext-link>]. Scale line = 0.1 mm. Abbreviations: <bold>hyp lobe</bold> hypandrial lobe.</p></caption><graphic xmlns:xlink="http://www.w3.org/1999/xlink" xlink:href="ZooKeys-137-041-g016.jpg" position="float" orientation="portrait" xlink:type="simple"/></fig><fig id="F4" position="float" orientation="portrait"><label>Figure 4.</label><caption><p> <italic><tp:taxon-name>Acomoptera difficilis</tp:taxon-name></italic>, male genitalia, images: <bold>A</bold> dorsal view [<ext-link xmlns:xlink="http://www.w3.org/1999/xlink" ext-link-type="uri" xlink:href="http://www.morphbank.net/?id=691256" xlink:type="simple">691256</ext-link>] <bold>B</bold> ventral view [<ext-link xmlns:xlink="http://www.w3.org/1999/xlink" ext-link-type="uri" xlink:href="http://www.morphbank.net/?id=691257" xlink:type="simple">691257</ext-link>] <bold>C</bold> lateral view [<ext-link xmlns:xlink="http://www.w3.org/1999/xlink" ext-link-type="uri" xlink:href="http://www.morphbank.net/?id=691258" xlink:type="simple">691258</ext-link>] <bold>D</bold> posterior view [<ext-link xmlns:xlink="http://www.w3.org/1999/xlink" ext-link-type="uri" xlink:href="http://www.morphbank.net/?id=691259" xlink:type="simple">691259</ext-link>]. Scale line = 0.1 mm.</p></caption><graphic xmlns:xlink="http://www.w3.org/1999/xlink" xlink:href="ZooKeys-137-041-g004.jpg" position="float" orientation="portrait" xlink:type="simple"/></fig><fig id="F22" position="float" orientation="portrait"><label>Figure 22.</label><caption><p> <italic><tp:taxon-name>Acomoptera plexipus</tp:taxon-name></italic>, male genitalia, images: <bold>A</bold> dorsal view [<ext-link xmlns:xlink="http://www.w3.org/1999/xlink" ext-link-type="uri" xlink:href="http://www.morphbank.net/?id=691311" xlink:type="simple">691311</ext-link>] <bold>B</bold> ventral view [<ext-link xmlns:xlink="http://www.w3.org/1999/xlink" ext-link-type="uri" xlink:href="http://www.morphbank.net/?id=691312" xlink:type="simple">691312</ext-link>] <bold>C</bold> lateral view [<ext-link xmlns:xlink="http://www.w3.org/1999/xlink" ext-link-type="uri" xlink:href="http://www.morphbank.net/?id=691313" xlink:type="simple">691313</ext-link>] <bold>D</bold> posterior view [<ext-link xmlns:xlink="http://www.w3.org/1999/xlink" ext-link-type="uri" xlink:href="http://www.morphbank.net/?id=691314" xlink:type="simple">691314</ext-link>]. Scale line = 0.1 mm.</p></caption><graphic xmlns:xlink="http://www.w3.org/1999/xlink" xlink:href="ZooKeys-137-041-g022.jpg" position="float" orientation="portrait" xlink:type="simple"/></fig><fig id="F2" position="float" orientation="portrait"><label>Figure 2.</label><caption><p> <italic><tp:taxon-name>Acomoptera crispa</tp:taxon-name></italic> sp. n., male genitalia, images: <bold>A</bold> dorsal view [<ext-link xmlns:xlink="http://www.w3.org/1999/xlink" ext-link-type="uri" xlink:href="http://www.morphbank.net/?id=691235" xlink:type="simple">691235</ext-link>] <bold>B</bold> ventral view [<ext-link xmlns:xlink="http://www.w3.org/1999/xlink" ext-link-type="uri" xlink:href="http://www.morphbank.net/?id=691236" xlink:type="simple">691236</ext-link>] <bold>C</bold> lateral view [<ext-link xmlns:xlink="http://www.w3.org/1999/xlink" ext-link-type="uri" xlink:href="http://www.morphbank.net/?id=691237" xlink:type="simple">691237</ext-link>] <bold>D</bold> posterior view [<ext-link xmlns:xlink="http://www.w3.org/1999/xlink" ext-link-type="uri" xlink:href="http://www.morphbank.net/?id=691237" xlink:type="simple">691237</ext-link>]. Scale line = 0.1 mm. Abbreviations: <bold>cerc</bold> cercus <bold>epand</bold>epandrium <bold>gcx comb</bold> gonocoxal comb <bold>goncx</bold> gonocoxites <bold>gonst</bold> gonostylus <bold>v m gonst proc</bold> ventromedial gonostylus process.</p></caption><graphic xmlns:xlink="http://www.w3.org/1999/xlink" xlink:href="ZooKeys-137-041-g002.jpg" position="float" orientation="portrait" xlink:type="simple"/></fig><fig id="F13" position="float" orientation="portrait"><label>Figure 13.</label><caption><p> <italic><tp:taxon-name>Acomoptera echinosa</tp:taxon-name></italic> sp. n., male genitalia, images: <bold>A</bold> dorsal view [<ext-link xmlns:xlink="http://www.w3.org/1999/xlink" ext-link-type="uri" xlink:href="http://www.morphbank.net/?id=691278" xlink:type="simple">691278</ext-link>]  <bold>B</bold> ventral view [<ext-link xmlns:xlink="http://www.w3.org/1999/xlink" ext-link-type="uri" xlink:href="http://www.morphbank.net/?id=691279" xlink:type="simple">691279</ext-link>]  <bold>C</bold> lateral view  [<ext-link xmlns:xlink="http://www.w3.org/1999/xlink" ext-link-type="uri" xlink:href="http://www.morphbank.net/?id=691280" xlink:type="simple">691280</ext-link>] <bold>D</bold> posterior view [<ext-link xmlns:xlink="http://www.w3.org/1999/xlink" ext-link-type="uri" xlink:href="http://www.morphbank.net/?id=691281" xlink:type="simple">691281</ext-link>]. Scale line = 0.1 mm.</p></caption><graphic xmlns:xlink="http://www.w3.org/1999/xlink" xlink:href="ZooKeys-137-041-g013.jpg" position="float" orientation="portrait" xlink:type="simple"/></fig><fig id="F19" position="float" orientation="portrait"><label>Figure 19.</label><caption><p> <italic><tp:taxon-name>Acomoptera nelsoni</tp:taxon-name></italic> sp. n., male genitalia, images: <bold>A</bold> dorsal view [<ext-link xmlns:xlink="http://www.w3.org/1999/xlink" ext-link-type="uri" xlink:href="http://www.morphbank.net/?id=691299" xlink:type="simple">691299</ext-link>] <bold>B</bold> ventral view [<ext-link xmlns:xlink="http://www.w3.org/1999/xlink" ext-link-type="uri" xlink:href="http://www.morphbank.net/?id=691300" xlink:type="simple">691300</ext-link>] <bold>C</bold> lateral view  [<ext-link xmlns:xlink="http://www.w3.org/1999/xlink" ext-link-type="uri" xlink:href="http://www.morphbank.net/?id=691301" xlink:type="simple">691301</ext-link>] <bold>D</bold> posterior view [<ext-link xmlns:xlink="http://www.w3.org/1999/xlink" ext-link-type="uri" xlink:href="http://www.morphbank.net/?id=691302" xlink:type="simple">691302</ext-link>]. Scale line = 0.1 mm.</p></caption><graphic xmlns:xlink="http://www.w3.org/1999/xlink" xlink:href="ZooKeys-137-041-g019.jpg" position="float" orientation="portrait" xlink:type="simple"/></fig><fig id="F25" position="float" orientation="portrait"><label>Figure 25.</label><caption><p> <italic><tp:taxon-name>Acomoptera vockerothi</tp:taxon-name></italic> sp. n., male genitalia, images: <bold>A</bold> dorsal view [<ext-link xmlns:xlink="http://www.w3.org/1999/xlink" ext-link-type="uri" xlink:href="http://www.morphbank.net/?id=691246" xlink:type="simple">691246</ext-link>] <bold>B</bold> ventral view [<ext-link xmlns:xlink="http://www.w3.org/1999/xlink" ext-link-type="uri" xlink:href="http://www.morphbank.net/?id=691247" xlink:type="simple">691247</ext-link>]  <bold>C</bold> lateral view [<ext-link xmlns:xlink="http://www.w3.org/1999/xlink" ext-link-type="uri" xlink:href="http://www.morphbank.net/?id=691248" xlink:type="simple">691248</ext-link>] <bold>D</bold> posterior view [<ext-link xmlns:xlink="http://www.w3.org/1999/xlink" ext-link-type="uri" xlink:href="http://www.morphbank.net/?id=691249" xlink:type="simple">691249</ext-link>]. Scale line = 0.1 mm.</p></caption><graphic xmlns:xlink="http://www.w3.org/1999/xlink" xlink:href="ZooKeys-137-041-g025.jpg" position="float" orientation="portrait" xlink:type="simple"/></fig><fig id="F11" position="float" orientation="portrait"><label>Figure 11.</label><caption><p> <italic><tp:taxon-name>Acomoptera digitata</tp:taxon-name></italic> sp. n., male genitalia, illustrated: <bold>A</bold> gonopods, dorsal view <bold>B</bold> gonopods, ventral view <bold>C</bold> gonocoxites, with gonostyli removed, posterior view <bold>D</bold> gonostyli, posterior view <bold>E</bold> gonopods, lateral view <bold>F</bold> epandrium, dorsal view. Scale line = 0.1 mm.</p></caption><graphic xmlns:xlink="http://www.w3.org/1999/xlink" xlink:href="ZooKeys-137-041-g011.jpg" position="float" orientation="portrait" xlink:type="simple"/></fig><fig id="F3" position="float" orientation="portrait"><label>Figure 3.</label><caption><p> <italic><tp:taxon-name>Acomoptera crispa</tp:taxon-name></italic> sp. n., male genitalia, illustrated: <bold>A</bold> gonopods, dorsal view [<ext-link xmlns:xlink="http://www.w3.org/1999/xlink" ext-link-type="uri" xlink:href="http://www.morphbank.net/?id=691241" xlink:type="simple">691241</ext-link>] <bold>B</bold> gonopods, ventral view [<ext-link xmlns:xlink="http://www.w3.org/1999/xlink" ext-link-type="uri" xlink:href="http://www.morphbank.net/?id=691242" xlink:type="simple">691242</ext-link>] <bold>C</bold> gonocoxites, with gonostyli removed, posterior view [<ext-link xmlns:xlink="http://www.w3.org/1999/xlink" ext-link-type="uri" xlink:href="http://www.morphbank.net/?id=691244" xlink:type="simple">691244</ext-link>] <bold>D</bold> gonostyli, posterior view [<ext-link xmlns:xlink="http://www.w3.org/1999/xlink" ext-link-type="uri" xlink:href="http://www.morphbank.net/?id=691244" xlink:type="simple">691244</ext-link>] <bold>E</bold> gonopods, lateral view [<ext-link xmlns:xlink="http://www.w3.org/1999/xlink" ext-link-type="uri" xlink:href="http://www.morphbank.net/?id=691243" xlink:type="simple">691243</ext-link>] <bold>F</bold> epandrium, dorsal view [<ext-link xmlns:xlink="http://www.w3.org/1999/xlink" ext-link-type="uri" xlink:href="http://www.morphbank.net/?id=691240" xlink:type="simple">691240</ext-link>]. Scale line = 0.1 mm. Abbreviations: <bold>cerc</bold> cercus <bold>epand</bold> epandrium <bold>gcx comb</bold> gonocoxal comb <bold>goncx</bold> gonocoxites <bold>gonst</bold> gonostylus <bold>v m gonst proc</bold> ventromedial gonostylus process.</p></caption><graphic xmlns:xlink="http://www.w3.org/1999/xlink" xlink:href="ZooKeys-137-041-g003.jpg" position="float" orientation="portrait" xlink:type="simple"/></fig><fig id="F26" position="float" orientation="portrait"><label>Figure 26.</label><caption><p> <italic><tp:taxon-name>Acomoptera vockerothi</tp:taxon-name></italic> sp. n., male genitalia, illustrated: <bold>A</bold> gonopods, dorsal view [<ext-link xmlns:xlink="http://www.w3.org/1999/xlink" ext-link-type="uri" xlink:href="http://www.morphbank.net/?id=691252" xlink:type="simple">691252</ext-link>] <bold>B</bold> gonopods, ventral view [<ext-link xmlns:xlink="http://www.w3.org/1999/xlink" ext-link-type="uri" xlink:href="http://www.morphbank.net/?id=691253" xlink:type="simple">691253</ext-link>] <bold>C</bold> gonocoxites, with gonostyli removed, posterior view <bold>D</bold> gonostyli, posterior view [<ext-link xmlns:xlink="http://www.w3.org/1999/xlink" ext-link-type="uri" xlink:href="http://www.morphbank.net/?id=691255" xlink:type="simple">691255</ext-link>] <bold>E</bold> gonopods, lateral view [<ext-link xmlns:xlink="http://www.w3.org/1999/xlink" ext-link-type="uri" xlink:href="http://www.morphbank.net/?id=691254" xlink:type="simple">691254</ext-link>] <bold>F</bold> epandrium, dorsal view [<ext-link xmlns:xlink="http://www.w3.org/1999/xlink" ext-link-type="uri" xlink:href="http://www.morphbank.net/?id=691251" xlink:type="simple">691251</ext-link>]. Scale line = 0.1 mm.</p></caption><graphic xmlns:xlink="http://www.w3.org/1999/xlink" xlink:href="ZooKeys-137-041-g026.jpg" position="float" orientation="portrait" xlink:type="simple"/></fig><fig id="F14" position="float" orientation="portrait"><label>Figure 14.</label><caption><p> <italic><tp:taxon-name>Acomoptera echinosa</tp:taxon-name></italic> sp. n., male genitalia, illustrated: <bold>A</bold> gonopods, dorsal view [<ext-link xmlns:xlink="http://www.w3.org/1999/xlink" ext-link-type="uri" xlink:href="http://www.morphbank.net/?id=691284" xlink:type="simple">691284</ext-link>]  <bold>B</bold> gonopods, ventral view [<ext-link xmlns:xlink="http://www.w3.org/1999/xlink" ext-link-type="uri" xlink:href="http://www.morphbank.net/?id=691285" xlink:type="simple">691285</ext-link>]  <bold>C</bold> gonocoxites, with gonostyli removed, posterior view <bold>D</bold> gonostyli, posterior view [<ext-link xmlns:xlink="http://www.w3.org/1999/xlink" ext-link-type="uri" xlink:href="http://www.morphbank.net/?id=691287" xlink:type="simple">691287</ext-link>]  <bold>E</bold> gonopods, lateral view [<ext-link xmlns:xlink="http://www.w3.org/1999/xlink" ext-link-type="uri" xlink:href="http://www.morphbank.net/?id=691286" xlink:type="simple">691286</ext-link>]  <bold>F</bold> epandrium, dorsal view [<ext-link xmlns:xlink="http://www.w3.org/1999/xlink" ext-link-type="uri" xlink:href="http://www.morphbank.net/?id=691283" xlink:type="simple">691283</ext-link>]. Scale line = 0.1 mm.</p></caption><graphic xmlns:xlink="http://www.w3.org/1999/xlink" xlink:href="ZooKeys-137-041-g014.jpg" position="float" orientation="portrait" xlink:type="simple"/></fig><fig id="F20" position="float" orientation="portrait"><label>Figure 20.</label><caption><p> <italic><tp:taxon-name>Acomoptera nelsoni</tp:taxon-name></italic> sp. n., male genitalia, illustrated: <bold>A</bold> gonopods, dorsal view [<ext-link xmlns:xlink="http://www.w3.org/1999/xlink" ext-link-type="uri" xlink:href="http://www.morphbank.net/?id=691305" xlink:type="simple">691305</ext-link>] <bold>B</bold> gonopods, ventral view [<ext-link xmlns:xlink="http://www.w3.org/1999/xlink" ext-link-type="uri" xlink:href="http://www.morphbank.net/?id=691306" xlink:type="simple">691306</ext-link>] <bold>C</bold> gonocoxites, with gonostyli removed, posterior view [<ext-link xmlns:xlink="http://www.w3.org/1999/xlink" ext-link-type="uri" xlink:href="http://www.morphbank.net/?id=691308" xlink:type="simple">691308</ext-link>] <bold>D</bold> gonostyli, posterior view [<ext-link xmlns:xlink="http://www.w3.org/1999/xlink" ext-link-type="uri" xlink:href="http://www.morphbank.net/?id=691309" xlink:type="simple">691309</ext-link>] <bold>E</bold> gonopods, lateral view [<ext-link xmlns:xlink="http://www.w3.org/1999/xlink" ext-link-type="uri" xlink:href="http://www.morphbank.net/?id=691307" xlink:type="simple">691307</ext-link>] <bold>F</bold> epandrium, dorsal view [<ext-link xmlns:xlink="http://www.w3.org/1999/xlink" ext-link-type="uri" xlink:href="http://www.morphbank.net/?id=691304" xlink:type="simple">691304</ext-link>]. Scale line = 0.1 mm.</p></caption><graphic xmlns:xlink="http://www.w3.org/1999/xlink" xlink:href="ZooKeys-137-041-g020.jpg" position="float" orientation="portrait" xlink:type="simple"/></fig><fig id="F8" position="float" orientation="portrait"><caption><p><bold>Figure 8.</bold> <italic><tp:taxon-name>Acomoptera digitata</tp:taxon-name></italic> sp. n., wing, dorsal view [<ext-link xmlns:xlink="http://www.w3.org/1999/xlink" ext-link-type="uri" xlink:href="http://www.morphbank.net/?id=692360" xlink:type="simple">692360</ext-link>]. Scale line = 1 mm.</p></caption><graphic xmlns:xlink="http://www.w3.org/1999/xlink" xlink:href="ZooKeys-137-041-g008.jpg" position="float" orientation="portrait" xlink:type="simple"/></fig></tp:treatment-sec><ref-list><ref id="B12"><mixed-citation xmlns:xlink="http://www.w3.org/1999/xlink" xlink:type="simple"><person-group><name name-style="western"><surname>Ševčík</surname><given-names>J</given-names></name></person-group> (<year>2004</year>)<article-title> New data on Sciaroidea (Diptera) from the Czech and Slovak Republics, with descriptions of seven new species of Mycetophilidae. Časopis Slezského zemského muzea.</article-title><source>Série A, Vědy přírodní </source><volume>53</volume>: <fpage>49</fpage>-<lpage>74</lpage>.</mixed-citation></ref></ref-list></tp:taxon-treatment>
