# Supplementary material for: Six new species of Acomoptera from North America (Diptera, Mycetophilidae)
Source: Zookeys. 2011 Oct 14;(137):41–76. doi: 10.3897/zookeys.137.1764 (PMC3260888; doi:10.3897/zookeys.137.1764)
Supplement: XML Treatment for Acomoptera crispa [file zookeys.137.1764-treatment2.xml]

<!DOCTYPE tp:taxon-treatment
  PUBLIC "-//TaxonX//DTD Taxonomic Treatment Publishing DTD v0 20100105//EN" "tax-treatment-NSO.dtd">
<tp:taxon-treatment xmlns:tp="http://www.plazi.org/taxpub"><tp:treatment-meta><mixed-citation publication-type="journal"><person-group><name><surname>Kerr</surname><given-names>Peter H.</given-names></name></person-group><article-title>Six new species of <italic>Acomoptera</italic> from North America (Diptera, Mycetophilidae)</article-title><source>Zookeys</source><day>14</day><month>10</month><year>2011</year><volume>2011</volume><issue>137</issue><fpage>41</fpage><lpage>76</lpage><pub-id pub-id-type="doi">10.3897/zookeys.137.1764</pub-id></mixed-citation></tp:treatment-meta><tp:nomenclature><tp:taxon-name>
                        <tp:taxon-name-part taxon-name-part-type="genus">Acomoptera</tp:taxon-name-part>
                        <tp:taxon-name-part taxon-name-part-type="species">crispa</tp:taxon-name-part>
                    <object-id xmlns:xlink="http://www.w3.org/1999/xlink" xlink:type="simple">urn:lsid:zoobank.org:act:30939031-FE99-43C1-B4D4-62D9FED2D02F</object-id>
                    <object-id xmlns:xlink="http://www.w3.org/1999/xlink" xlink:type="simple">http://species-id.net/wiki/Acomoptera_crispa</object-id>
                    </tp:taxon-name><tp:taxon-status xmlns:xlink="http://www.w3.org/1999/xlink" xlink:type="simple">sp. n.</tp:taxon-status><xref ref-type="fig" rid="F1">Figs 1</xref><xref ref-type="fig" rid="F2"/><xref ref-type="fig" rid="F3">3</xref></tp:nomenclature><tp:treatment-sec sec-type="Type Material"><title>Type Material.</title><p> Holotype: ♂, “B.C., Hixon, 21.v.1966, E.D.A. Dyer" [<named-content xmlns:xlink="http://www.w3.org/1999/xlink" content-type="dwc:verbatimCoordinates" xlink:type="simple">53.420°, –122.595°</named-content>] / “HOLOTYPE 11G483 ♂ <italic><tp:taxon-name>Acomoptera crispa</tp:taxon-name></italic> Kerr 2011" [red label]. Deposited in CNC, specimen glued directly to the pin, missing ultimate two right palpomeres, missing ultimate 10 (left) and 9 (right) antennal flagellomeres, missing all legs except mid left, both wings partially torn but complete; otherwise in fair condition. Specimen dissected, male genitalia preserved in DMHF, on card marked “11G483" pinned below specimen.<!--PageBreak--></p></tp:treatment-sec><tp:treatment-sec sec-type="Diagnosis"><title>Diagnosis.</title><p>This species is most similar to <italic><tp:taxon-name>Acomoptera vockerothi</tp:taxon-name></italic> in having similarly-shaped gonostyli that feature a line of long, curved setae near the dorsal margin. <italic><tp:taxon-name>Acomoptera crispa</tp:taxon-name></italic> may be separated from <italic><tp:taxon-name>Acomoptera vockerothi</tp:taxon-name></italic> by the gonocoxites lacking a posteromedial denticulate ridge ventrally (<xref ref-type="fig" rid="F2">Figs 2B</xref>, <xref ref-type="fig" rid="F3">3B</xref>). It is also distinguished by having a longer, narrower ventromedial gonostylus lobe, which is usually forked (<xref ref-type="fig" rid="F3">Fig. 3E</xref>) and the outer dorsal lobe is broadly attached laterally (<xref ref-type="fig" rid="F2">Figs 2D</xref>, <xref ref-type="fig" rid="F3">3D–E</xref>).</p></tp:treatment-sec><tp:treatment-sec sec-type="Description"><title>Description.</title><p> Male. Body length: 6.0 mm. Wing length: 5.8 mm.</p><p><italic>Coloration</italic> (<xref ref-type="fig" rid="F1">Fig. 1</xref>). Head light brown; palpomeres yellow to yellowish brown. Antennal scape and pedicel yellow to yellowish brown, flagellomeres yellowish increasingly yellowish brown toward tip. Thorax yellowish brown; area of scutum bearing acrostichal and dorsocentral setae defined by darker coloration, scutum setae gold- or <!--PageBreak-->golden brown-colored. Mid leg becoming increasingly brown towards tarsi; coxae yellowish or cream-colored; femur yellowish, tibia yellowish brown, tarsi brown (other legs missing, but likely having similar coloration). Wing hyaline without markings, wing veins yellowish brown; haltere stem and knob yellow to light yellowish brown. Abdominal segments concolorous, yellowish brown, with scattered yellow and brown setae. Terminalia yellowish brown.<!--PageBreak--></p><p><italic>Head</italic>. Ocelli slightly raised; middle ocellus approx. same size as lateral ocelli; lateral ocellus located approx. width of ocellus or less from eye margin, separated from median ocellus by approx. twice its own diameter. Eyes with sparse, inconspicuous microsetae, which are approximately as long as width of facet. Antennal length probably approx. 4.0 mm (approx. 0.8× length of abdomen). Palpus approx. 1.0–1.25× width of head (anterior view); length of palpomeres 2 and 3 subequal; palpomere 4 approx. 4.5× longer than wide; palpomere 5 approx. 10× longer than wide, subequal to or longer than combined length of palpomeres 3 and 4.</p><p><italic>Thorax</italic>. Antepronotum bearing setae; remaining thoracic sclerites bare. Wing venation similar to others in the genus (e.g., <italic><tp:taxon-name>Acomoptera digitata</tp:taxon-name></italic> sp. n., <xref ref-type="fig" rid="F8">Fig. 8</xref>); costal vein extends beyond R<sub>5</sub>, approx. 0.25× distance between R<sub>5</sub> and M<sub>1</sub>; R<sub>1</sub>, R<sub>5</sub>, and M<sub>1</sub>, with at least some setae on lower surface.</p><p><italic>Male Genitalia</italic> (<xref ref-type="fig" rid="F2">Figs 2</xref>–<xref ref-type="fig" rid="F3">3</xref>). Epandrium approx. 3× wider than long (<xref ref-type="fig" rid="F3">Fig. 3F</xref>). Gonocoxites with dorsomedial comb (<xref ref-type="fig" rid="F3">Figs 3A, 3C</xref>). Gonostylus complex, as shown in <xref ref-type="fig" rid="F2">Figs 2</xref>, <xref ref-type="fig" rid="F3">3A–B, 3D–E</xref>.</p><p>Female unknown.</p><fig id="F1" position="float" orientation="portrait"><label>Figure 1.</label><caption><p> <italic><tp:taxon-name>Acomoptera crispa</tp:taxon-name></italic> sp. n., habitus, lateral view [<ext-link xmlns:xlink="http://www.w3.org/1999/xlink" ext-link-type="uri" xlink:href="http://www.morphbank.net/?id=691239" xlink:type="simple">691239</ext-link>]. Scale line = 1 mm.</p></caption><graphic xmlns:xlink="http://www.w3.org/1999/xlink" xlink:href="ZooKeys-137-041-g001.jpg" position="float" orientation="portrait" xlink:type="simple"/></fig><fig id="F2" position="float" orientation="portrait"><label>Figure 2.</label><caption><p> <italic><tp:taxon-name>Acomoptera crispa</tp:taxon-name></italic> sp. n., male genitalia, images: <bold>A</bold> dorsal view [<ext-link xmlns:xlink="http://www.w3.org/1999/xlink" ext-link-type="uri" xlink:href="http://www.morphbank.net/?id=691235" xlink:type="simple">691235</ext-link>] <bold>B</bold> ventral view [<ext-link xmlns:xlink="http://www.w3.org/1999/xlink" ext-link-type="uri" xlink:href="http://www.morphbank.net/?id=691236" xlink:type="simple">691236</ext-link>] <bold>C</bold> lateral view [<ext-link xmlns:xlink="http://www.w3.org/1999/xlink" ext-link-type="uri" xlink:href="http://www.morphbank.net/?id=691237" xlink:type="simple">691237</ext-link>] <bold>D</bold> posterior view [<ext-link xmlns:xlink="http://www.w3.org/1999/xlink" ext-link-type="uri" xlink:href="http://www.morphbank.net/?id=691237" xlink:type="simple">691237</ext-link>]. Scale line = 0.1 mm. Abbreviations: <bold>cerc</bold> cercus <bold>epand</bold>epandrium <bold>gcx comb</bold> gonocoxal comb <bold>goncx</bold> gonocoxites <bold>gonst</bold> gonostylus <bold>v m gonst proc</bold> ventromedial gonostylus process.</p></caption><graphic xmlns:xlink="http://www.w3.org/1999/xlink" xlink:href="ZooKeys-137-041-g002.jpg" position="float" orientation="portrait" xlink:type="simple"/></fig><fig id="F3" position="float" orientation="portrait"><label>Figure 3.</label><caption><p> <italic><tp:taxon-name>Acomoptera crispa</tp:taxon-name></italic> sp. n., male genitalia, illustrated: <bold>A</bold> gonopods, dorsal view [<ext-link xmlns:xlink="http://www.w3.org/1999/xlink" ext-link-type="uri" xlink:href="http://www.morphbank.net/?id=691241" xlink:type="simple">691241</ext-link>] <bold>B</bold> gonopods, ventral view [<ext-link xmlns:xlink="http://www.w3.org/1999/xlink" ext-link-type="uri" xlink:href="http://www.morphbank.net/?id=691242" xlink:type="simple">691242</ext-link>] <bold>C</bold> gonocoxites, with gonostyli removed, posterior view [<ext-link xmlns:xlink="http://www.w3.org/1999/xlink" ext-link-type="uri" xlink:href="http://www.morphbank.net/?id=691244" xlink:type="simple">691244</ext-link>] <bold>D</bold> gonostyli, posterior view [<ext-link xmlns:xlink="http://www.w3.org/1999/xlink" ext-link-type="uri" xlink:href="http://www.morphbank.net/?id=691244" xlink:type="simple">691244</ext-link>] <bold>E</bold> gonopods, lateral view [<ext-link xmlns:xlink="http://www.w3.org/1999/xlink" ext-link-type="uri" xlink:href="http://www.morphbank.net/?id=691243" xlink:type="simple">691243</ext-link>] <bold>F</bold> epandrium, dorsal view [<ext-link xmlns:xlink="http://www.w3.org/1999/xlink" ext-link-type="uri" xlink:href="http://www.morphbank.net/?id=691240" xlink:type="simple">691240</ext-link>]. Scale line = 0.1 mm. Abbreviations: <bold>cerc</bold> cercus <bold>epand</bold> epandrium <bold>gcx comb</bold> gonocoxal comb <bold>goncx</bold> gonocoxites <bold>gonst</bold> gonostylus <bold>v m gonst proc</bold> ventromedial gonostylus process.</p></caption><graphic xmlns:xlink="http://www.w3.org/1999/xlink" xlink:href="ZooKeys-137-041-g003.jpg" position="float" orientation="portrait" xlink:type="simple"/></fig></tp:treatment-sec><tp:treatment-sec sec-type="Etymology"><title>Etymology.</title><p> The species epithet “crispa" is an adjective meaning curly in Latin, and refers to the long curved setae of the gonostylus.</p></tp:treatment-sec><tp:treatment-sec><!--Section generated to contain objects referenced in tp:taxon-treatment.--><fig id="F8" position="float" orientation="portrait"><caption><p><bold>Figure 8.</bold> <italic><tp:taxon-name>Acomoptera digitata</tp:taxon-name></italic> sp. n., wing, dorsal view [<ext-link xmlns:xlink="http://www.w3.org/1999/xlink" ext-link-type="uri" xlink:href="http://www.morphbank.net/?id=692360" xlink:type="simple">692360</ext-link>]. Scale line = 1 mm.</p></caption><graphic xmlns:xlink="http://www.w3.org/1999/xlink" xlink:href="ZooKeys-137-041-g008.jpg" position="float" orientation="portrait" xlink:type="simple"/></fig></tp:treatment-sec></tp:taxon-treatment>
