# Supplementary material for: Six new species of Acomoptera from North America (Diptera, Mycetophilidae)
Source: Zookeys. 2011 Oct 14;(137):41–76. doi: 10.3897/zookeys.137.1764 (PMC3260888; doi:10.3897/zookeys.137.1764)
Supplement: XML Treatment for Acomoptera echinosa [file zookeys.137.1764-treatment5.xml]

<!DOCTYPE tp:taxon-treatment
  PUBLIC "-//TaxonX//DTD Taxonomic Treatment Publishing DTD v0 20100105//EN" "tax-treatment-NSO.dtd">
<tp:taxon-treatment xmlns:tp="http://www.plazi.org/taxpub"><tp:treatment-meta><mixed-citation publication-type="journal"><person-group><name><surname>Kerr</surname><given-names>Peter H.</given-names></name></person-group><article-title>Six new species of <italic>Acomoptera</italic> from North America (Diptera, Mycetophilidae)</article-title><source>Zookeys</source><day>14</day><month>10</month><year>2011</year><volume>2011</volume><issue>137</issue><fpage>41</fpage><lpage>76</lpage><pub-id pub-id-type="doi">10.3897/zookeys.137.1764</pub-id></mixed-citation></tp:treatment-meta><tp:nomenclature><tp:taxon-name>
                        <tp:taxon-name-part taxon-name-part-type="genus">Acomoptera</tp:taxon-name-part>
                        <tp:taxon-name-part taxon-name-part-type="species">echinosa</tp:taxon-name-part>
                    <object-id xmlns:xlink="http://www.w3.org/1999/xlink" xlink:type="simple">urn:lsid:zoobank.org:act:E046E3C3-A83A-4010-973C-4C5C97528913</object-id>
                    <object-id xmlns:xlink="http://www.w3.org/1999/xlink" xlink:type="simple">http://species-id.net/wiki/Acomoptera_echinosa</object-id>
                    </tp:taxon-name><tp:taxon-status xmlns:xlink="http://www.w3.org/1999/xlink" xlink:type="simple">sp. n.</tp:taxon-status><xref ref-type="fig" rid="F12">Figs 12</xref><xref ref-type="fig" rid="F13"/><xref ref-type="fig" rid="F14">14</xref></tp:nomenclature><tp:treatment-sec sec-type="Type Material"><title>Type Material.</title><p> Holotype: ♂, “USA: OR: Lincoln Co., Waldport, Malaise trap, <named-content xmlns:xlink="http://www.w3.org/1999/xlink" content-type="dwc:verbatimCoordinates" xlink:type="simple">44.4266°N, -124.0513°W</named-content>, 56masl, 1–15.ix.2010, John D. Pinto CSCA11L044" / “HOLOTYPE 11G099 ♂ <italic><tp:taxon-name>Acomoptera echinosa</tp:taxon-name></italic> Kerr 2011" [red label]. Deposited in CSCA, complete specimen in excellent condition, mounted on gray point.</p><p>Paratypes: 1 ♂, “USA: CA: Humboldt Co., Patrick's Point SP, redwood grove behind visitor center, <named-content xmlns:xlink="http://www.w3.org/1999/xlink" content-type="dwc:verbatimCoordinates" xlink:type="simple">41°08.11'N, 124°09.28'W</named-content>, ~10masl, 10.iv.2008-12.ii.2009 P. Kerr, P. Haggard CSCA09L117" [CSCA] 1 ♂, “Canada: B.C., Upper Carmanah Valley, 4.vii–15.vii.1991 N. Winchester, FF.MT4" [<named-content xmlns:xlink="http://www.w3.org/1999/xlink" content-type="dwc:verbatimCoordinates" xlink:type="simple">48.67°, -124.69°</named-content>; CASC] 1 ♂, “Canada: <!--PageBreak-->B.C., Upper Carmanah Valley, 28.viii–9.ix.1991 N. Winchester, FF.MT1" [<named-content xmlns:xlink="http://www.w3.org/1999/xlink" content-type="dwc:verbatimCoordinates" xlink:type="simple">48.67°, -124.69°</named-content>; CASC].</p></tp:treatment-sec><tp:treatment-sec sec-type="Diagnosis"><title>Diagnosis.</title><p>  This species is similar to <italic><tp:taxon-name>Acomoptera nelsoni</tp:taxon-name></italic> sp. n. in that the male gonocoxites display a prominent dorsomedial comb (<xref ref-type="fig" rid="F14">Fig. 14A</xref>) and the outer surface of the gonostyli bear denticulations (<xref ref-type="fig" rid="F14">Figs 14B, 14D</xref>). The gonostyli of both species are also similar in that the dorsoapical margin comes to an acute point and is darker in color than the rest of the gonostylus (<xref ref-type="fig" rid="F14">Fig. 14D</xref>). The gonostyli of <italic><tp:taxon-name>Acomoptera echinosa</tp:taxon-name></italic> sp. n., however, lack denticulations on the inner surface of the gonostyli dorsally (<xref ref-type="fig" rid="F13">Figs 13A</xref>, <xref ref-type="fig" rid="F14">14A</xref>).</p></tp:treatment-sec><tp:treatment-sec sec-type="Description"><title>Description.</title><p> Male. Body length (n=2): 6.5–6.9 mm (avg = 6.7 mm). Wing length: 4.8–5.7 mm (avg = 5.3 mm).</p><p><italic>Coloration</italic> (<xref ref-type="fig" rid="F12">Fig. 12</xref>). Head brown; palpomeres light brown. Antennal scape light brown, pedicel yellowish, base of first flagellomere yellowish, otherwise flagellomeres<!--PageBreak--> brown. Thorax cream-colored to brown; scutum brown to dark brown; dorsocentral areas of scutum defined by lighter brown coloration, scutum setae gold- or golden brown-colored; laterotergite and mediotergite light brown to cream-colored. Legs becoming increasingly brown towards tarsi, coxae cream-colored; femur yellowish or cream-colored, tibia yellowish brown to brown, tarsi brown. Wing hyaline without markings, wing veins light brown; haltere stem and knob cream-colored to light brown. Abdominal segments concolorous, brown, slightly darker posteriorly, with golden brown setae. Terminalia yellowish brown to brown.</p><p><italic>Head.</italic> Ocelli slightly raised; middle ocellus clearly smaller than (approx. 0.25× size of) lateral ocelli, lateral ocellus located approx. width of ocellus or less from eye margin, separated from median ocellus by approx. twice its own diameter or a little more. Eyes with sparse, inconspicuous microsetae, which are approximately as long as width of facet. Face with golden brown setae, longest of which approx. same length as width of face. Antenna and abdomen subequal in length. Palpus approx. 1× width of head (anterior view); length of palpomeres 2 and 3 nearly subequal (palpomere 3 longer); palpomere 4 approx. 6× longer than wide; palpomere 5 approx. 11× longer than wide, subequal to or shorter than combined length of palpomeres 3 and 4.</p><p><italic>Thorax</italic>. Antepronotum bearing setae; remaining thoracic sclerites bare. Tarsal claw usually with one small ventral tooth. Wing venation similar to others in the genus (e.g., <italic><tp:taxon-name>Acomoptera digitata</tp:taxon-name></italic> sp. n., <xref ref-type="fig" rid="F8">Fig. 8</xref>); costal vein extends beyond R<sub>5</sub>, approx. 0.33× distance <!--PageBreak-->between R<sub>5</sub> and M<sub>1</sub>; R<sub>1</sub>, R<sub>5</sub>, and M<sub>1</sub> with at least some setae on lower surface (ventral M<sub>2</sub> sometimes with setae, also).</p><p><italic>Male Genitalia</italic> (<xref ref-type="fig" rid="F13">Figs 13</xref>–<xref ref-type="fig" rid="F14">14</xref>). Epandrium approx. 2× wider than long (<xref ref-type="fig" rid="F14">Fig. 14F</xref>). Gonocoxites with developed dorsomedial comb (<xref ref-type="fig" rid="F14">Figs 14A, 14C</xref>). Gonostylus complex, as shown in <xref ref-type="fig" rid="F13">Figs 13</xref>, <xref ref-type="fig" rid="F14">14A–B, 14D–E</xref>.</p><p>Female unknown.</p><fig id="F12" position="float" orientation="portrait"><label>Figure 12.</label><caption><p> <italic><tp:taxon-name>Acomoptera echinosa</tp:taxon-name></italic> sp. n., habitus, lateral view [<ext-link xmlns:xlink="http://www.w3.org/1999/xlink" ext-link-type="uri" xlink:href="http://www.morphbank.net/?id=691282" xlink:type="simple">691282</ext-link>]. Scale line = 1 mm.</p></caption><graphic xmlns:xlink="http://www.w3.org/1999/xlink" xlink:href="ZooKeys-137-041-g012.jpg" position="float" orientation="portrait" xlink:type="simple"/></fig><fig id="F13" position="float" orientation="portrait"><label>Figure 13.</label><caption><p> <italic><tp:taxon-name>Acomoptera echinosa</tp:taxon-name></italic> sp. n., male genitalia, images: <bold>A</bold> dorsal view [<ext-link xmlns:xlink="http://www.w3.org/1999/xlink" ext-link-type="uri" xlink:href="http://www.morphbank.net/?id=691278" xlink:type="simple">691278</ext-link>]  <bold>B</bold> ventral view [<ext-link xmlns:xlink="http://www.w3.org/1999/xlink" ext-link-type="uri" xlink:href="http://www.morphbank.net/?id=691279" xlink:type="simple">691279</ext-link>]  <bold>C</bold> lateral view  [<ext-link xmlns:xlink="http://www.w3.org/1999/xlink" ext-link-type="uri" xlink:href="http://www.morphbank.net/?id=691280" xlink:type="simple">691280</ext-link>] <bold>D</bold> posterior view [<ext-link xmlns:xlink="http://www.w3.org/1999/xlink" ext-link-type="uri" xlink:href="http://www.morphbank.net/?id=691281" xlink:type="simple">691281</ext-link>]. Scale line = 0.1 mm.</p></caption><graphic xmlns:xlink="http://www.w3.org/1999/xlink" xlink:href="ZooKeys-137-041-g013.jpg" position="float" orientation="portrait" xlink:type="simple"/></fig><fig id="F14" position="float" orientation="portrait"><label>Figure 14.</label><caption><p> <italic><tp:taxon-name>Acomoptera echinosa</tp:taxon-name></italic> sp. n., male genitalia, illustrated: <bold>A</bold> gonopods, dorsal view [<ext-link xmlns:xlink="http://www.w3.org/1999/xlink" ext-link-type="uri" xlink:href="http://www.morphbank.net/?id=691284" xlink:type="simple">691284</ext-link>]  <bold>B</bold> gonopods, ventral view [<ext-link xmlns:xlink="http://www.w3.org/1999/xlink" ext-link-type="uri" xlink:href="http://www.morphbank.net/?id=691285" xlink:type="simple">691285</ext-link>]  <bold>C</bold> gonocoxites, with gonostyli removed, posterior view <bold>D</bold> gonostyli, posterior view [<ext-link xmlns:xlink="http://www.w3.org/1999/xlink" ext-link-type="uri" xlink:href="http://www.morphbank.net/?id=691287" xlink:type="simple">691287</ext-link>]  <bold>E</bold> gonopods, lateral view [<ext-link xmlns:xlink="http://www.w3.org/1999/xlink" ext-link-type="uri" xlink:href="http://www.morphbank.net/?id=691286" xlink:type="simple">691286</ext-link>]  <bold>F</bold> epandrium, dorsal view [<ext-link xmlns:xlink="http://www.w3.org/1999/xlink" ext-link-type="uri" xlink:href="http://www.morphbank.net/?id=691283" xlink:type="simple">691283</ext-link>]. Scale line = 0.1 mm.</p></caption><graphic xmlns:xlink="http://www.w3.org/1999/xlink" xlink:href="ZooKeys-137-041-g014.jpg" position="float" orientation="portrait" xlink:type="simple"/></fig></tp:treatment-sec><tp:treatment-sec sec-type="Etymology"><title>Etymology.</title><p>The species epithet “echinosa" is an adjective derived from the Greek word meaning hedgehog or sea-urchin, referring to the spiny surface of the gonostylus.</p></tp:treatment-sec><tp:treatment-sec><!--Section generated to contain objects referenced in tp:taxon-treatment.--><fig id="F8" position="float" orientation="portrait"><caption><p><bold>Figure 8.</bold> <italic><tp:taxon-name>Acomoptera digitata</tp:taxon-name></italic> sp. n., wing, dorsal view [<ext-link xmlns:xlink="http://www.w3.org/1999/xlink" ext-link-type="uri" xlink:href="http://www.morphbank.net/?id=692360" xlink:type="simple">692360</ext-link>]. Scale line = 1 mm.</p></caption><graphic xmlns:xlink="http://www.w3.org/1999/xlink" xlink:href="ZooKeys-137-041-g008.jpg" position="float" orientation="portrait" xlink:type="simple"/></fig></tp:treatment-sec></tp:taxon-treatment>
