# Supplementary material for: Six new species of Acomoptera from North America (Diptera, Mycetophilidae)
Source: Zookeys. 2011 Oct 14;(137):41–76. doi: 10.3897/zookeys.137.1764 (PMC3260888; doi:10.3897/zookeys.137.1764)
Supplement: XML Treatment for Acomoptera forculata [file zookeys.137.1764-treatment6.xml]

<!DOCTYPE tp:taxon-treatment
  PUBLIC "-//TaxonX//DTD Taxonomic Treatment Publishing DTD v0 20100105//EN" "tax-treatment-NSO.dtd">
<tp:taxon-treatment xmlns:tp="http://www.plazi.org/taxpub"><tp:treatment-meta><mixed-citation publication-type="journal"><person-group><name><surname>Kerr</surname><given-names>Peter H.</given-names></name></person-group><article-title>Six new species of <italic>Acomoptera</italic> from North America (Diptera, Mycetophilidae)</article-title><source>Zookeys</source><day>14</day><month>10</month><year>2011</year><volume>2011</volume><issue>137</issue><fpage>41</fpage><lpage>76</lpage><pub-id pub-id-type="doi">10.3897/zookeys.137.1764</pub-id></mixed-citation></tp:treatment-meta><tp:nomenclature><tp:taxon-name>
                        <tp:taxon-name-part taxon-name-part-type="genus">Acomoptera</tp:taxon-name-part>
                        <tp:taxon-name-part taxon-name-part-type="species">forculata</tp:taxon-name-part>
                    <object-id xmlns:xlink="http://www.w3.org/1999/xlink" xlink:type="simple">urn:lsid:zoobank.org:act:3D24FE01-05C3-4A59-9A2E-0E6FB2F342AA</object-id>
                    <object-id xmlns:xlink="http://www.w3.org/1999/xlink" xlink:type="simple">http://species-id.net/wiki/Acomoptera_forculata</object-id>
                    </tp:taxon-name><tp:taxon-status xmlns:xlink="http://www.w3.org/1999/xlink" xlink:type="simple">sp. n.</tp:taxon-status><xref ref-type="fig" rid="F15">Figs 15</xref><xref ref-type="fig" rid="F16"/><xref ref-type="fig" rid="F17">17</xref></tp:nomenclature><tp:treatment-sec sec-type="Type Material"><title>Type Material.</title><p> Holotype: ♂, “7 Mi. E. Griffith, Ont., 31.v.1983, B.E. Cooper" [<named-content xmlns:xlink="http://www.w3.org/1999/xlink" content-type="dwc:verbatimCoordinates" xlink:type="simple">45.181°, -77.237°</named-content>] / “HOLOTYPE 11G479 ♂ <italic><tp:taxon-name>Acomoptera forculata</tp:taxon-name></italic> Kerr 2011" [red label]. Deposited in CNC, specimen glued directly to the pin, missing last left antennal segment, right front leg, and left hind leg. Otherwise in excellent condition.</p><p>Paratypes: 1 ♂, same data as holotype [CNC]; 1 ♂, “N.S., CBHNt.Pk., Mackenzie Mt., 400m PG639848, 27.V.1984 / birch &amp; fir, B.E. Cooper" [<named-content xmlns:xlink="http://www.w3.org/1999/xlink" content-type="dwc:verbatimCoordinates" xlink:type="simple">46.738°, -60.650°</named-content>; CNC]; 1 ♂, same data, except collected 28.V.1984 [CNC]; 1 ♂, same data, except collected 7.VI.1984 [CNC]; 2 ♂, “N.S., CBHNt.Pk., Pleasant Bay PG682873, <!--PageBreak-->6.VI.1984 / mixed forest, B.E. Cooper" [<named-content xmlns:xlink="http://www.w3.org/1999/xlink" content-type="dwc:verbatimCoordinates" xlink:type="simple">46.738°, -60.650°</named-content>; CNC]; 1 ♂, “N.S., CBHNt.Pk., North Mt. Bog PG767865, 3.VI.1984, B.E. Cooper" [<named-content xmlns:xlink="http://www.w3.org/1999/xlink" content-type="dwc:verbatimCoordinates" xlink:type="simple">46.738°, -60.650°</named-content>; CNC]; 2 ♂♂, “N.S., C.B.N.P., Black Brook, 2–4-VI-1983, Herbs QG035833 6.VI.1984" [<named-content xmlns:xlink="http://www.w3.org/1999/xlink" content-type="dwc:verbatimCoordinates" xlink:type="simple">46.738°, -60.650°</named-content>; CNC]; 1 ♂, “Kouchibouguac N.P., N.B., 18.VI.1977, G.A. Calderwood" [<named-content xmlns:xlink="http://www.w3.org/1999/xlink" content-type="dwc:verbatimCoordinates" xlink:type="simple">46.814°, -64.928°</named-content>; CNC];</p></tp:treatment-sec><tp:treatment-sec sec-type="Diagnosis"><title>Diagnosis.</title><p>  This species is unique in the genus for having a forked hypandrial lobe (<xref ref-type="fig" rid="F16">Fig. 16D</xref>). The form of the gonostylus (<xref ref-type="fig" rid="F17">Fig. 17D</xref>) is reminiscent of that displayed by <italic><tp:taxon-name>Acomoptera difficilis</tp:taxon-name></italic> (<xref ref-type="fig" rid="F5">Fig. 5D</xref>), but the posterior-projecting ventrolateral process is significantly shorter (<xref ref-type="fig" rid="F17">Fig. 17E</xref>).<!--PageBreak--></p></tp:treatment-sec><tp:treatment-sec sec-type="Description"><title>Description.</title><p> Male. Body length (n=7): 4.5–5.6 mm (avg = 5.0 mm). Wing length: 4.1–4.7 mm (avg = 4.4 mm).</p><p><italic>Coloration</italic> (<xref ref-type="fig" rid="F15">Fig. 15</xref>). Head brown; palpomeres yellowish light brown. Antennal scape brown, pedicel yellowish light brown, base of first flagellomere yellowish light brown, remaining flagellomeres slightly darker. Thorax mostly brown; scutum uniformly brown to dark brown and/or area of acrostichal setae darkened, areas laterad of dorsocentral setae with darker brown markings, scutum setae gold- or golden brown-colored; laterotergite and mediotergite light brown to brown. Legs darkening towards tarsi (although in some cases, hind legs less so), coxae yellowish or cream-colored; femur yellowish light brown, tibia and tarsi light brown to brown. Wing hyaline without markings, wing veins light brown; haltere stem and knob cream-colored to light brown. Abdominal tergites 2–5 brown, with posterior margins yellowish or cream-colored; other segments concolorous brown; abdomen with golden brown setae. Terminalia yellowish brown to brown.</p><p><italic>Head.</italic> Ocelli slightly raised; middle ocellus slightly smaller than (approx. 0.6-0.8× size of) lateral ocelli, lateral ocellus located approx. width of ocellus from eye margin, separated from median ocellus by 2–3× its own diameter. Eyes with sparse, inconspicuous microsetae, which are approximately as long as width of facet. Face with brown setae, longest of which approx. same length as width of face. Antenna approx. 0.75–0.9× length of abdomen. Palpus approx. 0.7× width of head (anterior view); length of palpomeres 2 and 3 nearly subequal (palpomere 3 longer); palpomere 4 approx. 4× <!--PageBreak-->longer than wide; palpomere 5 approx. 6× longer than wide, subequal to or shorter than combined length of palpomeres 3 and 4.</p><p><italic>Thorax</italic>. Antepronotum bearing setae; remaining thoracic sclerites bare. Wing venation similar to others in the genus (e.g., <italic><tp:taxon-name>Acomoptera digitata</tp:taxon-name></italic> sp. n., <xref ref-type="fig" rid="F8">Fig. 8</xref>); costal vein extends beyond R<sub>5</sub>, approx. 0.33× distance between R<sub>5</sub> and M<sub>1</sub>; R<sub>1</sub>, R<sub>5</sub>, and M<sub>1</sub> with at least some setae on lower surface (although often lacking on M<sub>1</sub>).</p><p><italic>Male Genitalia</italic> (<xref ref-type="fig" rid="F16">Figs 16</xref>–<xref ref-type="fig" rid="F17">17</xref>). Epandrium slightly wider (1.3x) than long (<xref ref-type="fig" rid="F17">Fig. 17F</xref>). Gonocoxites with dorsomedial structure bearing elongated lobes, not developed as dorsomedial comb (<xref ref-type="fig" rid="F17">Figs 17A, 17C</xref>). Hypandrial lobe present, forked (<xref ref-type="fig" rid="F16">Fig. 16D</xref>). Gonostylus complex, as shown in <xref ref-type="fig" rid="F16">Figs 16</xref>, <xref ref-type="fig" rid="F17">17A–B, 17D–E</xref>.</p><p>Female unknown.</p><fig id="F15" position="float" orientation="portrait"><label>Figure 15.</label><caption><p> <italic><tp:taxon-name>Acomoptera forculata</tp:taxon-name></italic> sp. n., habitus, lateral view [<ext-link xmlns:xlink="http://www.w3.org/1999/xlink" ext-link-type="uri" xlink:href="http://www.morphbank.net/?id=691292" xlink:type="simple">691292</ext-link>]. Scale line = 1 mm.</p></caption><graphic xmlns:xlink="http://www.w3.org/1999/xlink" xlink:href="ZooKeys-137-041-g015.jpg" position="float" orientation="portrait" xlink:type="simple"/></fig><fig id="F16" position="float" orientation="portrait"><label>Figure 16.</label><caption><p> <italic><tp:taxon-name>Acomoptera forculata</tp:taxon-name></italic> sp. n., male genitalia, images: <bold>A</bold> dorsal view [<ext-link xmlns:xlink="http://www.w3.org/1999/xlink" ext-link-type="uri" xlink:href="http://www.morphbank.net/?id=691288" xlink:type="simple">691288</ext-link>] <bold>B</bold> ventral view [<ext-link xmlns:xlink="http://www.w3.org/1999/xlink" ext-link-type="uri" xlink:href="http://www.morphbank.net/?id=691289" xlink:type="simple">691289</ext-link>]  <bold>C</bold> lateral view [<ext-link xmlns:xlink="http://www.w3.org/1999/xlink" ext-link-type="uri" xlink:href="http://www.morphbank.net/?id=691290" xlink:type="simple">691290</ext-link>] <bold>D</bold> posterior view [<ext-link xmlns:xlink="http://www.w3.org/1999/xlink" ext-link-type="uri" xlink:href="http://www.morphbank.net/?id=691291" xlink:type="simple">691291</ext-link>]. Scale line = 0.1 mm. Abbreviations: <bold>hyp lobe</bold> hypandrial lobe.</p></caption><graphic xmlns:xlink="http://www.w3.org/1999/xlink" xlink:href="ZooKeys-137-041-g016.jpg" position="float" orientation="portrait" xlink:type="simple"/></fig><fig id="F17" position="float" orientation="portrait"><label>Figure 17.</label><caption><p> <italic><tp:taxon-name>Acomoptera forculata</tp:taxon-name></italic> sp. n., male genitalia, illustrated: <bold>A</bold> gonopods, dorsal view [<ext-link xmlns:xlink="http://www.w3.org/1999/xlink" ext-link-type="uri" xlink:href="http://www.morphbank.net/?id=691294" xlink:type="simple">691294</ext-link>]  <bold>B</bold> gonopods, ventral view [<ext-link xmlns:xlink="http://www.w3.org/1999/xlink" ext-link-type="uri" xlink:href="http://www.morphbank.net/?id=691295" xlink:type="simple">691295</ext-link>] <bold>C</bold> gonocoxites, with gonostyli removed, posterior view [<ext-link xmlns:xlink="http://www.w3.org/1999/xlink" ext-link-type="uri" xlink:href="http://www.morphbank.net/?id=691297" xlink:type="simple">691297</ext-link>] <bold>D</bold> gonostyli, posterior view [<ext-link xmlns:xlink="http://www.w3.org/1999/xlink" ext-link-type="uri" xlink:href="http://www.morphbank.net/?id=691298" xlink:type="simple">691298</ext-link>] <bold>E</bold> gonopods, lateral view [<ext-link xmlns:xlink="http://www.w3.org/1999/xlink" ext-link-type="uri" xlink:href="http://www.morphbank.net/?id=691296" xlink:type="simple">691296</ext-link>] <bold>F</bold> epandrium, dorsal view [<ext-link xmlns:xlink="http://www.w3.org/1999/xlink" ext-link-type="uri" xlink:href="http://www.morphbank.net/?id=691293" xlink:type="simple">691293</ext-link>]. Scale line = 0.1 mm.</p></caption><graphic xmlns:xlink="http://www.w3.org/1999/xlink" xlink:href="ZooKeys-137-041-g017.jpg" position="float" orientation="portrait" xlink:type="simple"/></fig></tp:treatment-sec><tp:treatment-sec sec-type="Etymology"><title>Etymology.</title><p> The species epithet “forculata" is an arbitrary combination of letters alluding to the prominently forked hypandrial lobe.<!--PageBreak--></p></tp:treatment-sec><tp:treatment-sec><!--Section generated to contain objects referenced in tp:taxon-treatment.--><fig id="F5" position="float" orientation="portrait"><label>Figure 5.</label><caption><p> <italic><tp:taxon-name>Acomoptera difficilis</tp:taxon-name></italic>, male genitalia, illustrated: <bold>A</bold> gonopods, dorsal view [<ext-link xmlns:xlink="http://www.w3.org/1999/xlink" ext-link-type="uri" xlink:href="http://www.morphbank.net/?id=691261" xlink:type="simple">691261</ext-link>] <bold>B</bold> gonopods, ventral view [<ext-link xmlns:xlink="http://www.w3.org/1999/xlink" ext-link-type="uri" xlink:href="http://www.morphbank.net/?id=691262" xlink:type="simple">691262</ext-link>] <bold>C</bold> gonocoxites, with gonostyli removed, posterior view [<ext-link xmlns:xlink="http://www.w3.org/1999/xlink" ext-link-type="uri" xlink:href="http://www.morphbank.net/?id=691264" xlink:type="simple">691264</ext-link>] <bold>D</bold> gonostyli, posterior view [<ext-link xmlns:xlink="http://www.w3.org/1999/xlink" ext-link-type="uri" xlink:href="http://www.morphbank.net/?id=691265" xlink:type="simple">691265</ext-link>] <bold>E</bold> gonopods, lateral view [<ext-link xmlns:xlink="http://www.w3.org/1999/xlink" ext-link-type="uri" xlink:href="http://www.morphbank.net/?id=691263" xlink:type="simple">691263</ext-link>] <bold>F</bold> epandrium, dorsal view [<ext-link xmlns:xlink="http://www.w3.org/1999/xlink" ext-link-type="uri" xlink:href="http://www.morphbank.net/?id=691263" xlink:type="simple">691263</ext-link>]. Scale line = 0.1 mm. Abbreviations: <bold>gonst</bold> gonostylus <bold>hyp lobe</bold> hypandrial lobe.</p></caption><graphic xmlns:xlink="http://www.w3.org/1999/xlink" xlink:href="ZooKeys-137-041-g005.jpg" position="float" orientation="portrait" xlink:type="simple"/></fig><fig id="F8" position="float" orientation="portrait"><caption><p><bold>Figure 8.</bold> <italic><tp:taxon-name>Acomoptera digitata</tp:taxon-name></italic> sp. n., wing, dorsal view [<ext-link xmlns:xlink="http://www.w3.org/1999/xlink" ext-link-type="uri" xlink:href="http://www.morphbank.net/?id=692360" xlink:type="simple">692360</ext-link>]. Scale line = 1 mm.</p></caption><graphic xmlns:xlink="http://www.w3.org/1999/xlink" xlink:href="ZooKeys-137-041-g008.jpg" position="float" orientation="portrait" xlink:type="simple"/></fig></tp:treatment-sec></tp:taxon-treatment>
