# Supplementary material for: Six new species of Acomoptera from North America (Diptera, Mycetophilidae)
Source: Zookeys. 2011 Oct 14;(137):41–76. doi: 10.3897/zookeys.137.1764 (PMC3260888; doi:10.3897/zookeys.137.1764)
Supplement: XML Treatment for Acomoptera nelsoni [file zookeys.137.1764-treatment7.xml]

<!DOCTYPE tp:taxon-treatment
  PUBLIC "-//TaxonX//DTD Taxonomic Treatment Publishing DTD v0 20100105//EN" "tax-treatment-NSO.dtd">
<tp:taxon-treatment xmlns:tp="http://www.plazi.org/taxpub"><tp:treatment-meta><mixed-citation publication-type="journal"><person-group><name><surname>Kerr</surname><given-names>Peter H.</given-names></name></person-group><article-title>Six new species of <italic>Acomoptera</italic> from North America (Diptera, Mycetophilidae)</article-title><source>Zookeys</source><day>14</day><month>10</month><year>2011</year><volume>2011</volume><issue>137</issue><fpage>41</fpage><lpage>76</lpage><pub-id pub-id-type="doi">10.3897/zookeys.137.1764</pub-id></mixed-citation></tp:treatment-meta><tp:nomenclature><tp:taxon-name>
                        <tp:taxon-name-part taxon-name-part-type="genus">Acomoptera</tp:taxon-name-part>
                        <tp:taxon-name-part taxon-name-part-type="species">nelsoni</tp:taxon-name-part>
                    <object-id xmlns:xlink="http://www.w3.org/1999/xlink" xlink:type="simple">urn:lsid:zoobank.org:act:4295F099-F09F-4B04-AAF8-C25F00BA0C49</object-id>
                    <object-id xmlns:xlink="http://www.w3.org/1999/xlink" xlink:type="simple">http://species-id.net/wiki/Acomoptera_nelsoni</object-id>
                    </tp:taxon-name><tp:taxon-status xmlns:xlink="http://www.w3.org/1999/xlink" xlink:type="simple">sp. n.</tp:taxon-status><xref ref-type="fig" rid="F18">Figs 18</xref><xref ref-type="fig" rid="F19"/><xref ref-type="fig" rid="F20">20</xref></tp:nomenclature><tp:treatment-sec sec-type="Type Material"><title>Type Material.</title><p> Holotype: ♂, “USA: CA: Humboldt Co., Patrick's Point SP, forest behind visitor center MT#1 (6m), <named-content xmlns:xlink="http://www.w3.org/1999/xlink" content-type="dwc:verbatimCoordinates" xlink:type="simple">41°08.11'N, 124°09.28'W</named-content>, ~10masl, 3.iii-10.iv.2008 <!--PageBreak-->P.H.Kerr&amp;P.A.Nelson CSCA08L359" / “HOLOTYPE 10F621 ♂ <italic><tp:taxon-name>Acomoptera nelsoni</tp:taxon-name></italic> Kerr 2011" [red label]. Deposited in CSCA, mounted on gray point, missing ultimate 5 segments of antennae, left front and mid legs, otherwise in good condition. Specimen dissected, male genitalia preserved in DMHF, on card marked “10F621" pinned below specimen.</p><p>Paratypes: 3 ♂♂, “Canada: B.C., Upper Carmanah Valley, UTM: 10U CJ 803006, 12–27.viii.1991 N. Winchester, TZ.MT3" [<named-content xmlns:xlink="http://www.w3.org/1999/xlink" content-type="dwc:verbatimCoordinates" xlink:type="simple">48.67°, -124.69°</named-content>; CASC]; 1 ♂, “Canada: B.C., Upper Carmanah Valley, 28.viii–9.ix.1991 N. Winchester, TZ.MT4" [<named-content xmlns:xlink="http://www.w3.org/1999/xlink" content-type="dwc:verbatimCoordinates" xlink:type="simple">48.67°, -124.69°</named-content>; CASC].</p></tp:treatment-sec><tp:treatment-sec sec-type="Diagnosis"><title>Diagnosis.</title><p>  The male gonopods of <italic><tp:taxon-name>Acomoptera nelsoni</tp:taxon-name></italic> sp. n. are similar to <italic><tp:taxon-name>Acomoptera echinosa</tp:taxon-name></italic> sp. n., as noted above. The gonostyli of <italic><tp:taxon-name>Acomoptera nelsoni</tp:taxon-name></italic>, however, are unique in having denticulations arranged in rows, which are present on the inner surface of the gonostyli dorsally (<xref ref-type="fig" rid="F20">Fig. 20A</xref>), in addition to the profile of its form in both dorsal and ventral views (<xref ref-type="fig" rid="F19">Figs 19A–B</xref>, <xref ref-type="fig" rid="F20">20A–B</xref>). The gonocoxal dorsomedial comb is also unique, in being swept back and more narrow than in other <italic><tp:taxon-name>Acomoptera</tp:taxon-name></italic> species that have this structure (<xref ref-type="fig" rid="F20">Fig. 20A</xref>).</p></tp:treatment-sec><tp:treatment-sec sec-type="Description"><title>Description.</title><p> Male. Body length (n=1): 7.1 mm. Wing length (n=1): 6.0 mm.</p><p><italic>Coloration</italic> (<xref ref-type="fig" rid="F18">Fig. 18</xref>). Head brown; palpomeres yellowish darkening to brown distally. Antennal scape light brown, pedicel yellowish, base of first flagellomere yellowish, otherwise flagellomeres brown. Thorax cream-colored to brown; scutum brown to dark brown; darker in areas immediately laterad of dorsocentral setae, scutum setae gold- or golden brown-colored; laterotergite and mediotergite light brown to cream-colored. Legs becoming increasingly brown towards tarsi, coxae cream-colored; femur yellowish or cream-colored, tibia yellowish brown to brown, tarsi brown; hind legs lighter in color. Wing hyaline without markings, wing veins brown; haltere stem cream-colored to light brown, knob brown. Abdominal segments concolorous brown, with brown setae. Terminalia yellowish brown to brown.</p><p><italic>Head.</italic> Ocelli slightly raised; middle ocellus clearly smaller than (approx. .25× size of) lateral ocelli, lateral ocellus located approx. width of ocellus or less from eye margin, separated from median ocellus by approx. twice its own diameter. Eyes with sparse, inconspicuous microsetae, which are approximately as long as width of facet. Face with mostly brown setae, longest of which approx. same length as width of face. Antenna and abdomen elongate (probably) subequal in length. Palpus approx. 1× width of head (anterior view); palpomere 2 clearly shorter than palpomere 3; palpomere 4 approx. 6× longer than wide; palpomere 5 approx. 11× longer than wide, subequal to or shorter than combined length of palpomeres 3 and 4.</p><p><italic>Thorax</italic>. Antepronotum bearing setae; remaining thoracic sclerites bare. Wing venation similar to others in the genus (e.g., <italic><tp:taxon-name>Acomoptera digitata</tp:taxon-name></italic> sp. n., <xref ref-type="fig" rid="F8">Fig. 8</xref>); costal vein extends beyond R<sub>5</sub>, approx. 0.33× distance between R<sub>5</sub> and M<sub>1</sub>; R<sub>1</sub>, R<sub>5</sub>, and M<sub>1</sub> with at least some setae on lower surface.</p><p><italic>Male Genitalia</italic> (<xref ref-type="fig" rid="F19">Figs 19</xref>–<xref ref-type="fig" rid="F20">20</xref>). Epandrium approx. 2× wider than long (<xref ref-type="fig" rid="F20">Fig. 20F</xref>). Gonocoxites with developed dorsomedial comb (<xref ref-type="fig" rid="F20">Figs 20A, 20C</xref>). Gonostylus complex, as shown in <xref ref-type="fig" rid="F19">Figs 19</xref>, <xref ref-type="fig" rid="F20">20A–B, 20D–E</xref>.</p><p>Female unknown.<!--PageBreak--></p><fig id="F18" position="float" orientation="portrait"><label>Figure 18.</label><caption><p> <italic><tp:taxon-name>Acomoptera nelsoni</tp:taxon-name></italic> sp. n., habitus, lateral view [<ext-link xmlns:xlink="http://www.w3.org/1999/xlink" ext-link-type="uri" xlink:href="http://www.morphbank.net/?id=691303" xlink:type="simple">691303</ext-link>]. Scale line = 1 mm.</p></caption><graphic xmlns:xlink="http://www.w3.org/1999/xlink" xlink:href="ZooKeys-137-041-g018.jpg" position="float" orientation="portrait" xlink:type="simple"/></fig><fig id="F19" position="float" orientation="portrait"><label>Figure 19.</label><caption><p> <italic><tp:taxon-name>Acomoptera nelsoni</tp:taxon-name></italic> sp. n., male genitalia, images: <bold>A</bold> dorsal view [<ext-link xmlns:xlink="http://www.w3.org/1999/xlink" ext-link-type="uri" xlink:href="http://www.morphbank.net/?id=691299" xlink:type="simple">691299</ext-link>] <bold>B</bold> ventral view [<ext-link xmlns:xlink="http://www.w3.org/1999/xlink" ext-link-type="uri" xlink:href="http://www.morphbank.net/?id=691300" xlink:type="simple">691300</ext-link>] <bold>C</bold> lateral view  [<ext-link xmlns:xlink="http://www.w3.org/1999/xlink" ext-link-type="uri" xlink:href="http://www.morphbank.net/?id=691301" xlink:type="simple">691301</ext-link>] <bold>D</bold> posterior view [<ext-link xmlns:xlink="http://www.w3.org/1999/xlink" ext-link-type="uri" xlink:href="http://www.morphbank.net/?id=691302" xlink:type="simple">691302</ext-link>]. Scale line = 0.1 mm.</p></caption><graphic xmlns:xlink="http://www.w3.org/1999/xlink" xlink:href="ZooKeys-137-041-g019.jpg" position="float" orientation="portrait" xlink:type="simple"/></fig><fig id="F20" position="float" orientation="portrait"><label>Figure 20.</label><caption><p> <italic><tp:taxon-name>Acomoptera nelsoni</tp:taxon-name></italic> sp. n., male genitalia, illustrated: <bold>A</bold> gonopods, dorsal view [<ext-link xmlns:xlink="http://www.w3.org/1999/xlink" ext-link-type="uri" xlink:href="http://www.morphbank.net/?id=691305" xlink:type="simple">691305</ext-link>] <bold>B</bold> gonopods, ventral view [<ext-link xmlns:xlink="http://www.w3.org/1999/xlink" ext-link-type="uri" xlink:href="http://www.morphbank.net/?id=691306" xlink:type="simple">691306</ext-link>] <bold>C</bold> gonocoxites, with gonostyli removed, posterior view [<ext-link xmlns:xlink="http://www.w3.org/1999/xlink" ext-link-type="uri" xlink:href="http://www.morphbank.net/?id=691308" xlink:type="simple">691308</ext-link>] <bold>D</bold> gonostyli, posterior view [<ext-link xmlns:xlink="http://www.w3.org/1999/xlink" ext-link-type="uri" xlink:href="http://www.morphbank.net/?id=691309" xlink:type="simple">691309</ext-link>] <bold>E</bold> gonopods, lateral view [<ext-link xmlns:xlink="http://www.w3.org/1999/xlink" ext-link-type="uri" xlink:href="http://www.morphbank.net/?id=691307" xlink:type="simple">691307</ext-link>] <bold>F</bold> epandrium, dorsal view [<ext-link xmlns:xlink="http://www.w3.org/1999/xlink" ext-link-type="uri" xlink:href="http://www.morphbank.net/?id=691304" xlink:type="simple">691304</ext-link>]. Scale line = 0.1 mm.</p></caption><graphic xmlns:xlink="http://www.w3.org/1999/xlink" xlink:href="ZooKeys-137-041-g020.jpg" position="float" orientation="portrait" xlink:type="simple"/></fig></tp:treatment-sec><tp:treatment-sec sec-type="Etymology"><title>Etymology.</title><p> The species is named after Peter A. Nelson of Santa Cruz, CA, long-time mentor and friend. He greatly facilitated the collection of this species and many others in the California North Coast region.</p></tp:treatment-sec><tp:treatment-sec><!--Section generated to contain objects referenced in tp:taxon-treatment.--><fig id="F8" position="float" orientation="portrait"><caption><p><bold>Figure 8.</bold> <italic><tp:taxon-name>Acomoptera digitata</tp:taxon-name></italic> sp. n., wing, dorsal view [<ext-link xmlns:xlink="http://www.w3.org/1999/xlink" ext-link-type="uri" xlink:href="http://www.morphbank.net/?id=692360" xlink:type="simple">692360</ext-link>]. Scale line = 1 mm.</p></caption><graphic xmlns:xlink="http://www.w3.org/1999/xlink" xlink:href="ZooKeys-137-041-g008.jpg" position="float" orientation="portrait" xlink:type="simple"/></fig></tp:treatment-sec></tp:taxon-treatment>
