# Supplementary material for: Six new species of Acomoptera from North America (Diptera, Mycetophilidae)
Source: Zookeys. 2011 Oct 14;(137):41–76. doi: 10.3897/zookeys.137.1764 (PMC3260888; doi:10.3897/zookeys.137.1764)
Supplement: XML Treatment for Acomoptera plexipus [file zookeys.137.1764-treatment8.xml]

<!DOCTYPE tp:taxon-treatment
  PUBLIC "-//TaxonX//DTD Taxonomic Treatment Publishing DTD v0 20100105//EN" "tax-treatment-NSO.dtd">
<tp:taxon-treatment xmlns:tp="http://www.plazi.org/taxpub"><tp:treatment-meta><mixed-citation publication-type="journal"><person-group><name><surname>Kerr</surname><given-names>Peter H.</given-names></name></person-group><article-title>Six new species of <italic>Acomoptera</italic> from North America (Diptera, Mycetophilidae)</article-title><source>Zookeys</source><day>14</day><month>10</month><year>2011</year><volume>2011</volume><issue>137</issue><fpage>41</fpage><lpage>76</lpage><pub-id pub-id-type="doi">10.3897/zookeys.137.1764</pub-id></mixed-citation></tp:treatment-meta><tp:nomenclature><tp:taxon-name>
                        <tp:taxon-name-part taxon-name-part-type="genus">Acomoptera</tp:taxon-name-part>
                        <tp:taxon-name-part taxon-name-part-type="species">plexipus</tp:taxon-name-part>
                    <object-id xmlns:xlink="http://www.w3.org/1999/xlink" xlink:type="simple">http://species-id.net/wiki/Acomoptera_plexipus</object-id>
                    </tp:taxon-name><tp:taxon-authority>(Garrett)</tp:taxon-authority><xref ref-type="fig" rid="F21">Figs 21</xref><xref ref-type="fig" rid="F22"/><xref ref-type="fig" rid="F23">23</xref><tp:nomenclature-citation-list><tp:nomenclature-citation><tp:taxon-name>Eudicrana plexipus</tp:taxon-name><comment><xref ref-type="bibr" rid="B5">Garrett 1925</xref>: 4</comment></tp:nomenclature-citation></tp:nomenclature-citation-list></tp:nomenclature><tp:treatment-sec sec-type="Type Material"><title>Type Material.</title><p> Holotype examined: ♀, “Vancouver, B.C., 27.3.15 / wing 2693 / HOLOTYPE, Eudicrana plexipus, Garrett, CNC No7849 / MONOTYPE EUDICRANA PERPLEXUS ♀ &lt;signature&gt; C.B.D. Garrett " [CNC]. Specimen dissected, with female genitalia retained in glass vial pinned below specimen. Specimen in bad condition, covered with fungal spores (<xref ref-type="fig" rid="F21">Fig. 21B</xref>).</p></tp:treatment-sec><tp:treatment-sec sec-type="Material Examined"><title>Material Examined.</title><p>1 ♂, “Mt. Thornhill Terrace, B.C., 26-VII 1960, C.H. Mann / along trail in hemlock forest 2500' / 11G478 &lt;dissection card&gt;" [<named-content xmlns:xlink="http://www.w3.org/1999/xlink" content-type="dwc:verbatimCoordinates" xlink:type="simple">54.532°N, -128.567°W</named-content>; CNC]; 1 ♂, “Johnston Canyon, 4700' Banff, ALTA., 18 July, 1962, W.R.M. Mason / 11G490 &lt;dissection card&gt;" [<named-content xmlns:xlink="http://www.w3.org/1999/xlink" content-type="dwc:verbatimCoordinates" xlink:type="simple">51.237°N, -115.855°W</named-content>; CNC] ; 1 ♂, “Ont., Iroquois Falls, 30.vi.1987, J.R. Vockeroth / Populus-Picea wood; rich un<!--PageBreak-->dergrowth" [<named-content xmlns:xlink="http://www.w3.org/1999/xlink" content-type="dwc:verbatimCoordinates" xlink:type="simple">48.768°N, -80.673°W</named-content>; CNC]; 1 ♂, “N.S., CBHNt.Pk., PG706863, 2.VI.1984, B.E. Cooper" [<named-content xmlns:xlink="http://www.w3.org/1999/xlink" content-type="dwc:verbatimCoordinates" xlink:type="simple">46.738°N, -60.650°W</named-content>; CNC]; 1 ♂, “N.S., CBHNt.Pk., Mackenzie Mt., 400m PG639848, 7.VI.1983 / birch &amp; fir, B.E. Cooper" [<named-content xmlns:xlink="http://www.w3.org/1999/xlink" content-type="dwc:verbatimCoordinates" xlink:type="simple">46.738°N, -60.650°W</named-content>; CNC]; 1 ♂, “N.B., Victoria Co., 1982, G.R.Parker" [CNC].</p></tp:treatment-sec><tp:treatment-sec sec-type="Diagnosis"><title>Diagnosis.</title><p>  This species is easily distinguished from all other <italic><tp:taxon-name>Acomoptera</tp:taxon-name></italic> in having a short preapical hook arising from the gonocoxites ventromedially (<xref ref-type="fig" rid="F23">Figs 23B–C, 23E</xref>); a narrow, bifid process arising from the gonocoxites dorsomedially (<xref ref-type="fig" rid="F23">Figs 23A, 23C</xref>); and the unique form of the gonostylus (<xref ref-type="fig" rid="F22">Figs 22</xref>, <xref ref-type="fig" rid="F23">23A–B, 23D–E</xref>).</p></tp:treatment-sec><tp:treatment-sec sec-type="Description"><title>Description.</title><p> Male. Body length (n=4): 5.0–6.1 mm (avg = 5.8 mm). Wing length: 4.7–5.8 mm (avg = 5.3 mm).</p><p><italic>Coloration</italic> (<xref ref-type="fig" rid="F21">Fig. 21</xref>). Head brown; palpomeres yellowish darkening to brown distally or brown throughout. Antennal scape and pedicel brown; base of first flage<!--PageBreak-->llomere yellowish, otherwise flagellomeres brown. Thorax mostly brown, with some lighter areas (e.g., mediotergite); scutum brown to dark brown; darker in areas of acrostichal and dorsocentral setae, scutum setae gold- or golden brown-colored. Legs becoming increasingly brown towards tarsi, coxae cream-colored; femur yellowish or cream-colored, tibia yellowish brown to brown, tarsi brown; hind legs lighter in color. Wing hyaline without markings, wing veins brown; haltere cream-colored to light brown. Abdominal segments concolorous brown, with predominantly light, golden setae. Terminalia mostly brown, except gonostyli yellowish.</p><p><!--PageBreak--><italic>Head.</italic> Ocelli slightly raised; middle ocellus approximately same size as lateral ocelli, lateral ocellus located approx. width of ocellus or slightly less from eye margin, separated from median ocellus by approx. twice its own diameter. Eyes with numerous microsetae, longest approx. twice as long as width of facet. Face with mostly brown setae, longest of which approx. same length as width of face. Antenna approximately 2/3rds length of abdomen. Palpus approx. 1× width of head (anterior view); palpomere 2 short, as wide as long, remaining palpomeres longer than wide; palpomere 4 approx. 4× longer than wide; palpomere 5 approx. 7× longer than wide, subequal to or shorter than combined length of palpomeres 3 and 4.</p><p><italic>Thorax</italic>. Antepronotum bearing setae; remaining thoracic sclerites bare. Wing venation similar to others in the genus (e.g., <italic><tp:taxon-name>Acomoptera digitata</tp:taxon-name></italic> sp. n., <xref ref-type="fig" rid="F8">Fig. 8</xref>), may exhibit teratological variations (e.g., loss of R<sub>4</sub> (<xref ref-type="fig" rid="F21">Fig. 21</xref>; in this specimen, R<sub>4</sub> lost on left wing but present on right wing)); costal vein extends beyond R<sub>5</sub>, approx. 0.3× distance between R<sub>5</sub> and M<sub>1</sub>; R<sub>1</sub>, R<sub>5</sub>, and M<sub>1</sub> with at least some setae on lower surface.</p><p><italic>Male Genitalia</italic> (<xref ref-type="fig" rid="F22">Figs 22</xref>–<xref ref-type="fig" rid="F23">23</xref>). Epandrium approx. 1.7× wider than long (<xref ref-type="fig" rid="F23">Fig. 23F</xref>). Gonocoxites with dorsomedial fork (<xref ref-type="fig" rid="F23">Figs 23A, 23C</xref>) and short ventral hook (<xref ref-type="fig" rid="F23">Figs 23B–C, 23E</xref>). Gonostylus complex, as shown in <xref ref-type="fig" rid="F22">Figs 22</xref>, <xref ref-type="fig" rid="F23">23A–B, 23D–E</xref>.</p><p>Female as described by <xref ref-type="bibr" rid="B17">Vockeroth (1980)</xref>.<!--PageBreak--></p><fig id="F21" position="float" orientation="portrait"><label>Figure 21.</label><caption><p> <italic><tp:taxon-name>Acomoptera plexipus</tp:taxon-name></italic>, habitus, lateral view: <bold>A</bold> male [<ext-link xmlns:xlink="http://www.w3.org/1999/xlink" ext-link-type="uri" xlink:href="http://www.morphbank.net/?id=691315" xlink:type="simple">691315</ext-link>] <bold>B</bold> female, holotype [<ext-link xmlns:xlink="http://www.w3.org/1999/xlink" ext-link-type="uri" xlink:href="http://www.morphbank.net/?id=691310" xlink:type="simple">691310</ext-link>]. Scale line = 1 mm.. Scale line = 1 mm.</p></caption><graphic xmlns:xlink="http://www.w3.org/1999/xlink" xlink:href="ZooKeys-137-041-g021.jpg" position="float" orientation="portrait" xlink:type="simple"/></fig><fig id="F22" position="float" orientation="portrait"><label>Figure 22.</label><caption><p> <italic><tp:taxon-name>Acomoptera plexipus</tp:taxon-name></italic>, male genitalia, images: <bold>A</bold> dorsal view [<ext-link xmlns:xlink="http://www.w3.org/1999/xlink" ext-link-type="uri" xlink:href="http://www.morphbank.net/?id=691311" xlink:type="simple">691311</ext-link>] <bold>B</bold> ventral view [<ext-link xmlns:xlink="http://www.w3.org/1999/xlink" ext-link-type="uri" xlink:href="http://www.morphbank.net/?id=691312" xlink:type="simple">691312</ext-link>] <bold>C</bold> lateral view [<ext-link xmlns:xlink="http://www.w3.org/1999/xlink" ext-link-type="uri" xlink:href="http://www.morphbank.net/?id=691313" xlink:type="simple">691313</ext-link>] <bold>D</bold> posterior view [<ext-link xmlns:xlink="http://www.w3.org/1999/xlink" ext-link-type="uri" xlink:href="http://www.morphbank.net/?id=691314" xlink:type="simple">691314</ext-link>]. Scale line = 0.1 mm.</p></caption><graphic xmlns:xlink="http://www.w3.org/1999/xlink" xlink:href="ZooKeys-137-041-g022.jpg" position="float" orientation="portrait" xlink:type="simple"/></fig><fig id="F23" position="float" orientation="portrait"><label>Figure 23.</label><caption><p> <italic><tp:taxon-name>Acomoptera plexipus</tp:taxon-name></italic>, male genitalia, illustrated: <bold>A</bold> gonopods, dorsal view [<ext-link xmlns:xlink="http://www.w3.org/1999/xlink" ext-link-type="uri" xlink:href="http://www.morphbank.net/?id=691317" xlink:type="simple">691317</ext-link>] <bold>B</bold> gonopods, ventral view [<ext-link xmlns:xlink="http://www.w3.org/1999/xlink" ext-link-type="uri" xlink:href="http://www.morphbank.net/?id=691318" xlink:type="simple">691318</ext-link>] <bold>C</bold> gonocoxites, with gonostyli removed, posterior view [<ext-link xmlns:xlink="http://www.w3.org/1999/xlink" ext-link-type="uri" xlink:href="http://www.morphbank.net/?id=691320" xlink:type="simple">691320</ext-link>] <bold>D</bold> gonostyli, posterior view [<ext-link xmlns:xlink="http://www.w3.org/1999/xlink" ext-link-type="uri" xlink:href="http://www.morphbank.net/?id=691321" xlink:type="simple">691321</ext-link>] <bold>E</bold> gonopods, lateral view [<ext-link xmlns:xlink="http://www.w3.org/1999/xlink" ext-link-type="uri" xlink:href="http://www.morphbank.net/?id=691319" xlink:type="simple">691319</ext-link>] <bold>F</bold> epandrium, dorsal view [<ext-link xmlns:xlink="http://www.w3.org/1999/xlink" ext-link-type="uri" xlink:href="http://www.morphbank.net/?id=691316" xlink:type="simple">691316</ext-link>]. Scale line = 0.1 mm.</p></caption><graphic xmlns:xlink="http://www.w3.org/1999/xlink" xlink:href="ZooKeys-137-041-g023.jpg" position="float" orientation="portrait" xlink:type="simple"/></fig></tp:treatment-sec><tp:treatment-sec><!--Section generated to contain objects referenced in tp:taxon-treatment.--><fig id="F8" position="float" orientation="portrait"><caption><p><bold>Figure 8.</bold> <italic><tp:taxon-name>Acomoptera digitata</tp:taxon-name></italic> sp. n., wing, dorsal view [<ext-link xmlns:xlink="http://www.w3.org/1999/xlink" ext-link-type="uri" xlink:href="http://www.morphbank.net/?id=692360" xlink:type="simple">692360</ext-link>]. Scale line = 1 mm.</p></caption><graphic xmlns:xlink="http://www.w3.org/1999/xlink" xlink:href="ZooKeys-137-041-g008.jpg" position="float" orientation="portrait" xlink:type="simple"/></fig></tp:treatment-sec><ref-list><ref id="B5"><mixed-citation xmlns:xlink="http://www.w3.org/1999/xlink" xlink:type="simple"><person-group><name name-style="western"><surname>Garrett</surname><given-names>CBD</given-names></name></person-group> (<year>1925</year>)<source> Sixty-one new Diptera. Cranbrook, British Columbia, 1–12.</source></mixed-citation></ref><ref id="B17"><mixed-citation xmlns:xlink="http://www.w3.org/1999/xlink" xlink:type="simple"><person-group><name name-style="western"><surname>Vockeroth</surname><given-names>JR</given-names></name></person-group> (<year>1980</year>)<article-title> New genera and species of Mycetophilidae (Diptera) from the Holarctic region, with notes on other species.</article-title><source>Canadian Entomologist</source><volume>112</volume> (<issue>6</issue>): <fpage>529</fpage>-<lpage>544</lpage>. doi: 10.4039/Ent112529-6</mixed-citation></ref></ref-list></tp:taxon-treatment>
