# Supplementary material for: Six new species of Acomoptera from North America (Diptera, Mycetophilidae)
Source: Zookeys. 2011 Oct 14;(137):41–76. doi: 10.3897/zookeys.137.1764 (PMC3260888; doi:10.3897/zookeys.137.1764)
Supplement: XML Treatment for Acomoptera spinistyla [file zookeys.137.1764-treatment10.xml]

<!DOCTYPE tp:taxon-treatment
  PUBLIC "-//TaxonX//DTD Taxonomic Treatment Publishing DTD v0 20100105//EN" "tax-treatment-NSO.dtd">
<tp:taxon-treatment xmlns:tp="http://www.plazi.org/taxpub"><tp:treatment-meta><mixed-citation publication-type="journal"><person-group><name><surname>Kerr</surname><given-names>Peter H.</given-names></name></person-group><article-title>Six new species of <italic>Acomoptera</italic> from North America (Diptera, Mycetophilidae)</article-title><source>Zookeys</source><day>14</day><month>10</month><year>2011</year><volume>2011</volume><issue>137</issue><fpage>41</fpage><lpage>76</lpage><pub-id pub-id-type="doi">10.3897/zookeys.137.1764</pub-id></mixed-citation></tp:treatment-meta><tp:nomenclature><tp:taxon-name>
                        <tp:taxon-name-part taxon-name-part-type="genus">Acomoptera</tp:taxon-name-part>
                        <tp:taxon-name-part taxon-name-part-type="species">spinistyla</tp:taxon-name-part>
                    <object-id xmlns:xlink="http://www.w3.org/1999/xlink" xlink:type="simple">http://species-id.net/wiki/Acomoptera_spinistyla</object-id>
                    </tp:taxon-name><tp:taxon-authority>(Søli, 1993)</tp:taxon-authority><tp:taxon-status xmlns:xlink="http://www.w3.org/1999/xlink" xlink:type="simple">comb. n.</tp:taxon-status><tp:nomenclature-citation-list><tp:nomenclature-citation><tp:taxon-name>Drepanocercus spinistylus</tp:taxon-name><comment> Søli, 1993: 74</comment></tp:nomenclature-citation></tp:nomenclature-citation-list></tp:nomenclature><tp:treatment-sec sec-type="Material Examined"><title>Material Examined.</title><p>2 ♂♂, “SLOVAKIA centr., 1200 m, Polana Biosphere Reserve, Zadná Polana N.N.Res., 6.5.–3.7.2006 Malaise trap, J. Ševčík &amp; J. Roháček leg." [<named-content xmlns:xlink="http://www.w3.org/1999/xlink" content-type="dwc:verbatimCoordinates" xlink:type="simple">48.66°N, 19.49°E</named-content>].<!--PageBreak--></p><p><italic><tp:taxon-name>Drepanocercus</tp:taxon-name></italic> was originally defined on the basis of having the cubital fork very near the base of the wing and elongated female cerci (Vockeroth, 1980). <italic><tp:taxon-name>Acomoptera spinistyla</tp:taxon-name></italic> shows neither of these features and in its original placement, prevents a clear distinction between <italic><tp:taxon-name>Drepanocercus</tp:taxon-name></italic> and <italic><tp:taxon-name>Acomoptera</tp:taxon-name></italic>. The spiky gonostyli of <italic><tp:taxon-name>Drepanocercus spinistylus</tp:taxon-name></italic> recall similar conditions found in <italic><tp:taxon-name>Acomoptera</tp:taxon-name></italic> species such as <italic><tp:taxon-name>Acomoptera digitata</tp:taxon-name></italic> (<xref ref-type="fig" rid="F11">Fig. 11D</xref>) and <italic><tp:taxon-name>Acomoptera plexipus</tp:taxon-name></italic> (<xref ref-type="fig" rid="F23">Fig. 23D</xref>). Furthermore, in <italic><tp:taxon-name>Acomoptera spinistyla</tp:taxon-name></italic> and <italic><tp:taxon-name>Acomoptera plexipus</tp:taxon-name></italic>, there is a bifurcate dorsomedial process (Søli, 1993: fig. 2D, Fig. 23A) and a broad gap before the posterior margin of the hypandrium (Søli, 1993: fig. 2B, Fig. 23B). For these reasons, it seems appropriate that this species be transferred to <italic><tp:taxon-name>Acomoptera</tp:taxon-name></italic>. Further study is needed to evaluate the position of <italic><tp:taxon-name>Drepanocercus ensifer</tp:taxon-name></italic>; for now, it remains separated from <italic><tp:taxon-name>Acomoptera</tp:taxon-name></italic> by its original defining characters.</p></tp:treatment-sec><tp:treatment-sec><!--Section generated to contain objects referenced in tp:taxon-treatment.--><fig id="F11" position="float" orientation="portrait"><label>Figure 11.</label><caption><p> <italic><tp:taxon-name>Acomoptera digitata</tp:taxon-name></italic> sp. n., male genitalia, illustrated: <bold>A</bold> gonopods, dorsal view <bold>B</bold> gonopods, ventral view <bold>C</bold> gonocoxites, with gonostyli removed, posterior view <bold>D</bold> gonostyli, posterior view <bold>E</bold> gonopods, lateral view <bold>F</bold> epandrium, dorsal view. Scale line = 0.1 mm.</p></caption><graphic xmlns:xlink="http://www.w3.org/1999/xlink" xlink:href="ZooKeys-137-041-g011.jpg" position="float" orientation="portrait" xlink:type="simple"/></fig><fig id="F23" position="float" orientation="portrait"><label>Figure 23.</label><caption><p> <italic><tp:taxon-name>Acomoptera plexipus</tp:taxon-name></italic>, male genitalia, illustrated: <bold>A</bold> gonopods, dorsal view [<ext-link xmlns:xlink="http://www.w3.org/1999/xlink" ext-link-type="uri" xlink:href="http://www.morphbank.net/?id=691317" xlink:type="simple">691317</ext-link>] <bold>B</bold> gonopods, ventral view [<ext-link xmlns:xlink="http://www.w3.org/1999/xlink" ext-link-type="uri" xlink:href="http://www.morphbank.net/?id=691318" xlink:type="simple">691318</ext-link>] <bold>C</bold> gonocoxites, with gonostyli removed, posterior view [<ext-link xmlns:xlink="http://www.w3.org/1999/xlink" ext-link-type="uri" xlink:href="http://www.morphbank.net/?id=691320" xlink:type="simple">691320</ext-link>] <bold>D</bold> gonostyli, posterior view [<ext-link xmlns:xlink="http://www.w3.org/1999/xlink" ext-link-type="uri" xlink:href="http://www.morphbank.net/?id=691321" xlink:type="simple">691321</ext-link>] <bold>E</bold> gonopods, lateral view [<ext-link xmlns:xlink="http://www.w3.org/1999/xlink" ext-link-type="uri" xlink:href="http://www.morphbank.net/?id=691319" xlink:type="simple">691319</ext-link>] <bold>F</bold> epandrium, dorsal view [<ext-link xmlns:xlink="http://www.w3.org/1999/xlink" ext-link-type="uri" xlink:href="http://www.morphbank.net/?id=691316" xlink:type="simple">691316</ext-link>]. Scale line = 0.1 mm.</p></caption><graphic xmlns:xlink="http://www.w3.org/1999/xlink" xlink:href="ZooKeys-137-041-g023.jpg" position="float" orientation="portrait" xlink:type="simple"/></fig></tp:treatment-sec></tp:taxon-treatment>
