# Supplementary material for: Six new species of Acomoptera from North America (Diptera, Mycetophilidae)
Source: Zookeys. 2011 Oct 14;(137):41–76. doi: 10.3897/zookeys.137.1764 (PMC3260888; doi:10.3897/zookeys.137.1764)
Supplement: XML Treatment for Acomoptera vockerothi [file zookeys.137.1764-treatment11.xml]

<!DOCTYPE tp:taxon-treatment
  PUBLIC "-//TaxonX//DTD Taxonomic Treatment Publishing DTD v0 20100105//EN" "tax-treatment-NSO.dtd">
<tp:taxon-treatment xmlns:tp="http://www.plazi.org/taxpub"><tp:treatment-meta><mixed-citation publication-type="journal"><person-group><name><surname>Kerr</surname><given-names>Peter H.</given-names></name></person-group><article-title>Six new species of <italic>Acomoptera</italic> from North America (Diptera, Mycetophilidae)</article-title><source>Zookeys</source><day>14</day><month>10</month><year>2011</year><volume>2011</volume><issue>137</issue><fpage>41</fpage><lpage>76</lpage><pub-id pub-id-type="doi">10.3897/zookeys.137.1764</pub-id></mixed-citation></tp:treatment-meta><tp:nomenclature><tp:taxon-name>
                        <tp:taxon-name-part taxon-name-part-type="genus">Acomoptera</tp:taxon-name-part>
                        <tp:taxon-name-part taxon-name-part-type="species">vockerothi</tp:taxon-name-part>
                    <object-id xmlns:xlink="http://www.w3.org/1999/xlink" xlink:type="simple">urn:lsid:zoobank.org:act:A2DAD9AC-96F0-4478-B172-A5C4BB21EF14</object-id>
                    <object-id xmlns:xlink="http://www.w3.org/1999/xlink" xlink:type="simple">http://species-id.net/wiki/Acomoptera_vockerothi</object-id>
                    </tp:taxon-name><tp:taxon-status xmlns:xlink="http://www.w3.org/1999/xlink" xlink:type="simple">sp. n.</tp:taxon-status><xref ref-type="fig" rid="F24">Figs 24</xref><xref ref-type="fig" rid="F25"/><xref ref-type="fig" rid="F26">26</xref></tp:nomenclature><tp:treatment-sec sec-type="Type Material"><title>Type Material.</title><p> Holotype: ♂, “Can: Manitoba, 2mi., ne. Treesbank, along, Souris R. 11.viii.1993, <named-content xmlns:xlink="http://www.w3.org/1999/xlink" content-type="dwc:verbatimCoordinates" xlink:type="simple">49°40'N, 99°36'W</named-content>, B. Gallaway MT" / “HOLOTYPE 11G627 ♂ <italic><tp:taxon-name>Acomoptera vockerothi</tp:taxon-name></italic> Kerr 2011" [red label]. Deposited in CNC, complete specimen in excellent condition, glued directly to the pin.</p><p>Paratypes: <bold>CANADA</bold>: 1 ♂, same data as holotype [CNC]; 4 ♂♂, “Ont., Iroquois Falls, 30.vi.1987, J.R. Vockeroth" [<named-content xmlns:xlink="http://www.w3.org/1999/xlink" content-type="dwc:verbatimCoordinates" xlink:type="simple">48.768°, -80.673°</named-content>; CNC]; 1 ♂, “Ont., Iroquois Falls, 7.vii.1987, J.R. Vockeroth / 11G495" [<named-content xmlns:xlink="http://www.w3.org/1999/xlink" content-type="dwc:verbatimCoordinates" xlink:type="simple">48.768°, -80.673°</named-content>; CNC]; 1 ♂, “N.Burgess Twp., Lanark Co., ONT., 7.ix.1970, D.M. Wood" [<named-content xmlns:xlink="http://www.w3.org/1999/xlink" content-type="dwc:verbatimCoordinates" xlink:type="simple">45.010°, -76.359°</named-content>; CNC]; 1 ♂, “Thwartway Island, St. Lawrence Is. National Park / A. Carter, Aug 27, 1976, Malaise Trap, Code 4529-G" [<named-content xmlns:xlink="http://www.w3.org/1999/xlink" content-type="dwc:verbatimCoordinates" xlink:type="simple">44.294°, -76.150°</named-content>; CNC]; 1 ♂, “King Mt., Old Chelsea, QUE., June 16-1960, J.G. Chillcott" [<named-content xmlns:xlink="http://www.w3.org/1999/xlink" content-type="dwc:verbatimCoordinates" xlink:type="simple">45.489°, -75.864°</named-content>; CNC]; 1 ♂, “Duncan Lake, Nr. Rupert, Que., 1.IX.1971, J.F.McAlpine" [<named-content xmlns:xlink="http://www.w3.org/1999/xlink" content-type="dwc:verbatimCoordinates" xlink:type="simple">54.690°, -75.989°</named-content>; CNC]; 1 ♂, “N.S., CBHNt.Pk., Mackenzie Mt., 300m PG645851, 29.VIII.1983 / Picea Betula woods" [<named-content xmlns:xlink="http://www.w3.org/1999/xlink" content-type="dwc:verbatimCoordinates" xlink:type="simple">46.738°, -60.650°</named-content>; CNC]; 1 ♂, “N.S., CBHNt.Pk., Lone Shieling, 300m PG731861, 21.VIII.1983 / Maple forest with fern undergrowth, J.R. Vockeroth" [<named-content xmlns:xlink="http://www.w3.org/1999/xlink" content-type="dwc:verbatimCoordinates" xlink:type="simple">46.738°, -60.650°</named-content>; CNC]; 1 ♂, “N.S., S. Harbour, Bch. PG962943, 12.VIII.1983, J.R. Vockeroth" [<named-content xmlns:xlink="http://www.w3.org/1999/xlink" content-type="dwc:verbatimCoordinates" xlink:type="simple">46.866°, -60.468°</named-content>; CNC]; <bold>USA</bold>: 1 ♂, “Laurel, MD., 25 May 65, Malaise Trap / 11G482" [<named-content xmlns:xlink="http://www.w3.org/1999/xlink" content-type="dwc:verbatimCoordinates" xlink:type="simple">39.099°, -76.359°</named-content>; CNC]; 3 ♂♂, “Laurel, MD., 26 May 65, Malaise Trap" [<named-content xmlns:xlink="http://www.w3.org/1999/xlink" content-type="dwc:verbatimCoordinates" xlink:type="simple">39.099°, -76.359°</named-content>; CNC]; 1 ♂, “Highlands, Macon Co., N.C. 3850', <named-content xmlns:xlink="http://www.w3.org/1999/xlink" content-type="dwc:verbatimCoordinates" xlink:type="simple">35°3.2'N, 83°11.3'W</named-content>, June 21, 1958, Jean L. Laffoon" [ISUI]; 1 ♂, “Highlands, Macon Co., N.C. 3850', <named-content xmlns:xlink="http://www.w3.org/1999/xlink" content-type="dwc:verbatimCoordinates" xlink:type="simple">35°3.2'N, 83°11.3'W</named-content>, at light, VII-5-1958, Jean L. Laffoon" [ISUI]; 1 ♂, “Clear Creek, 1 mile so. Highlands, Macon Co., No. Car. 3000', <named-content xmlns:xlink="http://www.w3.org/1999/xlink" content-type="dwc:verbatimCoordinates" xlink:type="simple">35°1.5'N, 83°11.5'W</named-content>, VII-1-1958, J. Laffoon" [ISUI]; 2 ♂♂, “Robin Branch (near Wayah Bald), 4000', Macon Co., No. Car., <named-content xmlns:xlink="http://www.w3.org/1999/xlink" content-type="dwc:verbatimCoordinates" xlink:type="simple">35°10.1'N, 83°35.1'W</named-content>, VII-3-1958, J. Laffoon" [ISUI].</p></tp:treatment-sec><tp:treatment-sec sec-type="Diagnosis"><title>Diagnosis.</title><p> This species is most similar to <italic><tp:taxon-name>Acomoptera crispa</tp:taxon-name></italic> sp. n. in having similarly-shaped gonostyli that feature a line of long, curved setae near the dorsal margin, as mentioned above. The gonocoxites of <italic><tp:taxon-name>Acomoptera vockerothi</tp:taxon-name></italic> bears a posteromedial denticulate ridge ventrally, however (<xref ref-type="fig" rid="F25">Figs 25B</xref>, <xref ref-type="fig" rid="F26">26B</xref>). It is also distinguished by having a short, unforked ventromedial gonostylus lobe (<xref ref-type="fig" rid="F26">Fig. 26E</xref>) and the outer dorsal lobe is broadly attached dorsally (<xref ref-type="fig" rid="F25">Figs 25</xref>, <xref ref-type="fig" rid="F26">26A–B</xref>, <xref ref-type="fig" rid="F26">26D–E</xref>).</p></tp:treatment-sec><tp:treatment-sec sec-type="Description"><title>Description.</title><p> Male. Body length (n=10): 4.6–6.3 mm (avg = 5.6 mm). Wing length: 4.5–5.3 mm (avg = 5.0 mm).</p><p><italic>Coloration</italic> (<xref ref-type="fig" rid="F24">Fig. 24</xref>). Head brown; palpomeres yellow to yellowish brown. Antennal scape, pedicel, and flagellomeres yellow to yellowish brown, flagellomeres darker than scape and pedicel. Thorax cream-colored to yellowish or light brown; area of scutum bearing acrostichal and dorsocentral setae defined by darker coloration, scutum setae gold- or golden brown-colored. Legs becoming increasingly brown towards tarsi, coxae yellowish or cream-colored; femur yellowish, tibia yellowish brown, tarsi brown. Wing hyaline without markings, wing veins brown; haltere stem and knob yellow to light yellowish brown. Abdominal segments concolorous, yellowish brown to brown, with scattered yellow or golden brown setae. Terminalia yellowish brown.</p><p><italic>Head.</italic> Ocelli slightly raised; middle ocellus approx. same size as lateral ocelli; lateral ocellus located approx. width of ocellus or less from eye margin, separated from median ocellus by approx. twice its own diameter. Eyes with sparse, inconspicuous microsetae, which are approximately as long as width of facet. Face with brown setae, longest of<!--PageBreak--> which approx. same length as width of face. Antennal length approx. 0.8× length of abdomen. Palpus approx. 1.0–1.25× width of head (anterior view); length of palpomeres 2 and 3 subequal; palpomere 4 approx. 4.5× longer than wide; palpomere 5 approx. 10× longer than wide, subequal to or longer than combined length of palpomeres 3 and 4.</p><p><italic>Thorax</italic>. Antepronotum bearing setae; remaining thoracic sclerites bare. Wing venation similar to others in the genus (<xref ref-type="bibr" rid="B17">Vockeroth 1980</xref>: fig. 3); costal vein extends beyond R<sub>5</sub>, approx. 0.33× distance between R<sub>5</sub> and M<sub>1</sub>; R<sub>1</sub>, R<sub>5</sub>, M<sub>1</sub>, and M<sub>2</sub> with at least some setae on lower surface.</p><p><italic>Male Genitalia</italic> (<xref ref-type="fig" rid="F25">Figs 25–26</xref>). Epandrium approx. 3× wider than long. Gonocoxites with dorsomedial comb (<xref ref-type="fig" rid="F26">Figs 26A</xref>). Gonostylus complex, as shown in <xref ref-type="fig" rid="F25">Figs 25</xref>, <xref ref-type="fig" rid="F26">26A–B</xref>, <xref ref-type="fig" rid="F25">25D–E</xref>.</p><p><!--PageBreak-->Female unknown.</p><fig id="F24" position="float" orientation="portrait"><label>Figure 24.</label><caption><p> <italic><tp:taxon-name>Acomoptera vockerothi</tp:taxon-name></italic> sp. n., habitus, lateral view [<ext-link xmlns:xlink="http://www.w3.org/1999/xlink" ext-link-type="uri" xlink:href="http://www.morphbank.net/?id=691250" xlink:type="simple">691250</ext-link>]. Scale line = 1 mm.</p></caption><graphic xmlns:xlink="http://www.w3.org/1999/xlink" xlink:href="ZooKeys-137-041-g024.jpg" position="float" orientation="portrait" xlink:type="simple"/></fig><fig id="F25" position="float" orientation="portrait"><label>Figure 25.</label><caption><p> <italic><tp:taxon-name>Acomoptera vockerothi</tp:taxon-name></italic> sp. n., male genitalia, images: <bold>A</bold> dorsal view [<ext-link xmlns:xlink="http://www.w3.org/1999/xlink" ext-link-type="uri" xlink:href="http://www.morphbank.net/?id=691246" xlink:type="simple">691246</ext-link>] <bold>B</bold> ventral view [<ext-link xmlns:xlink="http://www.w3.org/1999/xlink" ext-link-type="uri" xlink:href="http://www.morphbank.net/?id=691247" xlink:type="simple">691247</ext-link>]  <bold>C</bold> lateral view [<ext-link xmlns:xlink="http://www.w3.org/1999/xlink" ext-link-type="uri" xlink:href="http://www.morphbank.net/?id=691248" xlink:type="simple">691248</ext-link>] <bold>D</bold> posterior view [<ext-link xmlns:xlink="http://www.w3.org/1999/xlink" ext-link-type="uri" xlink:href="http://www.morphbank.net/?id=691249" xlink:type="simple">691249</ext-link>]. Scale line = 0.1 mm.</p></caption><graphic xmlns:xlink="http://www.w3.org/1999/xlink" xlink:href="ZooKeys-137-041-g025.jpg" position="float" orientation="portrait" xlink:type="simple"/></fig><fig id="F26" position="float" orientation="portrait"><label>Figure 26.</label><caption><p> <italic><tp:taxon-name>Acomoptera vockerothi</tp:taxon-name></italic> sp. n., male genitalia, illustrated: <bold>A</bold> gonopods, dorsal view [<ext-link xmlns:xlink="http://www.w3.org/1999/xlink" ext-link-type="uri" xlink:href="http://www.morphbank.net/?id=691252" xlink:type="simple">691252</ext-link>] <bold>B</bold> gonopods, ventral view [<ext-link xmlns:xlink="http://www.w3.org/1999/xlink" ext-link-type="uri" xlink:href="http://www.morphbank.net/?id=691253" xlink:type="simple">691253</ext-link>] <bold>C</bold> gonocoxites, with gonostyli removed, posterior view <bold>D</bold> gonostyli, posterior view [<ext-link xmlns:xlink="http://www.w3.org/1999/xlink" ext-link-type="uri" xlink:href="http://www.morphbank.net/?id=691255" xlink:type="simple">691255</ext-link>] <bold>E</bold> gonopods, lateral view [<ext-link xmlns:xlink="http://www.w3.org/1999/xlink" ext-link-type="uri" xlink:href="http://www.morphbank.net/?id=691254" xlink:type="simple">691254</ext-link>] <bold>F</bold> epandrium, dorsal view [<ext-link xmlns:xlink="http://www.w3.org/1999/xlink" ext-link-type="uri" xlink:href="http://www.morphbank.net/?id=691251" xlink:type="simple">691251</ext-link>]. Scale line = 0.1 mm.</p></caption><graphic xmlns:xlink="http://www.w3.org/1999/xlink" xlink:href="ZooKeys-137-041-g026.jpg" position="float" orientation="portrait" xlink:type="simple"/></fig></tp:treatment-sec><tp:treatment-sec sec-type="Etymology"><title>Etymology.</title><p> The species is named after J.R. Vockeroth, a remarkably friendly and engaging person, legendary figure in the history of Dipterology, author of the genus, and frequent collector of this species.<!--PageBreak--></p></tp:treatment-sec><ref-list><ref id="B17"><mixed-citation xmlns:xlink="http://www.w3.org/1999/xlink" xlink:type="simple"><person-group><name name-style="western"><surname>Vockeroth</surname><given-names>JR</given-names></name></person-group> (<year>1980</year>)<article-title> New genera and species of Mycetophilidae (Diptera) from the Holarctic region, with notes on other species.</article-title><source>Canadian Entomologist</source><volume>112</volume> (<issue>6</issue>): <fpage>529</fpage>-<lpage>544</lpage>. doi: 10.4039/Ent112529-6</mixed-citation></ref></ref-list></tp:taxon-treatment>
